# Supplementary material for: Non-genetic factors and breast cancer: an umbrella review of meta-analyses
Source: BMC Cancer. 2024 Jul 26;24:903. doi: 10.1186/s12885-024-12641-8 (PMC11282738; doi:10.1186/s12885-024-12641-8)
Supplement: Supplementary file 2 — Supplementary Material 2. [file 12885_2024_12641_MOESM2_ESM.xlsx]

## Sheet: Adjusted
ComparisonID	Delete/Remain	Analysis	PMID	Authormetaanalysis	Yearmetaanalysis	Exposurecategory	Exposure subcategory	Exposure	Contrast	Population	Column1	Outcome	Nstudies	Nestimates	ncases_population	Metaanalysismetric	Adjustmets	randomeffects	prandom	largeststudy	predictioninterval	I2	egger_p	excess_o_e1	pBin1	Amstar	grade	FOR_TABLE	Grading
-		OLD	29216920	Chen	2017	Anthropometric measurements	Anthropometry	BMI (Kg/m2)	High vs low	Premenopausal	Pre	BrCa mort	18	18	NR/NR	RR	Adjusted	0.95 (0.80, 1.11)	0.494422	0.82 (0.70, 0.96)	0.58, 1.54	48.626	0.345442	N/A	N/A	7	NS	BMI (Kg/m2) - Pre - 29216920	0
-		OLD	29216920	Chen	2017	Anthropometric measurements	Anthropometry	BMI (Kg/m2)	High vs low	Postmenopausal	Post	BrCa mort	26	26	NR/NR	RR	Adjusted	1.33 (1.20, 1.48)	1.57576e-07	1.52 (1.42, 1.62)	0.89, 1.98	66.3791	0.602275	N/A	N/A	7	N/E	BMI (Kg/m2) - Post - 29216920	0
-		OLD	31471762	Chan	2019	Anthropometric measurements	Anthropometry	BMI (Kg/m2)	Per 5 Kg/m2	Premenopausal	Pre	BrCa	26	26	22813/5526068	RR	Adjusted	0.94 (0.91, 0.98)	0.00385706	0.89 (0.87, 0.91)	0.82, 1.09	59.7809	0.0439716	9/8.1	0.674464	5	Weak	BMI (Kg/m2) - Pre - 31471762	-1
-		OLD	31471762	Chan	2019	Anthropometric measurements	Anthropometry	BMI (Kg/m2)	Per 5 Kg/m2	Premenopausal	Pre	ER+ BrCa	4	4	1851/269831	RR	Adjusted	1.03 (0.82, 1.30)	0.80626	0.91 (0.83, 1.25)	0.38, 2.78	70.1862	0.300064	1/0.79	0.583078	5	NS	BMI (Kg/m2) - Pre - 31471762	0
-		OLD	31471762	Chan	2019	Anthropometric measurements	Anthropometry	BMI (Kg/m2)	Per 5 Kg/m2	Premenopausal	Pre	ER- BrCa	4	4	462/269831	RR	Adjusted	1.06 (0.95, 1.18)	0.299165	1.03 (0.91, 1.15)	0.84, 1.34	0	0.158988	0/0.21	NP	5	NS	BMI (Kg/m2) - Pre - 31471762	0
-		OLD	31471762	Chan	2019	Anthropometric measurements	Anthropometry	BMI (Kg/m2)	Per 5 Kg/m2	Postmenopausal	Post	BrCa	43	44	138473/7408691	RR	Adjusted	1.13 (1.10, 1.15)	3.65598e-24	1.05 (1.03, 1.07)	1.01, 1.26	72.4564	0.194032	22/9.8	5.21833e-05	5	Highly suggestive	BMI (Kg/m2) - Post - 31471762	3
-		OLD	31471762	Chan	2019	Anthropometric measurements	Anthropometry	BMI (Kg/m2)	Per 5 Kg/m2	Postmenopausal	Post	ER+ BrCa	9	9	9926/367366	RR	Adjusted	1.19 (1.12, 1.26)	2.56563e-08	1.10 (1.06, 1.15)	0.98, 1.43	75.5683	0.164927	7/2.66	0.00394331	5	Highly suggestive	BMI (Kg/m2) - Post - 31471762	3
-		OLD	31471762	Chan	2019	Anthropometric measurements	Anthropometry	BMI (Kg/m2)	Per 5 Kg/m2	Postmenopausal	Post	PR+ BrCa	4	4	1404/115088	RR	Adjusted	1.47 (1.36, 1.59)	3.81781e-21	1.45 (1.31, 1.61)	1.23, 1.76	0	0.49081	3/2.74	1	5	Convincing	BMI (Kg/m2) - Post - 31471762	4
-		OLD	31471762	Chan	2019	Anthropometric measurements	Anthropometry	BMI (Kg/m2)	Per 5 Kg/m2	Postmenopausal	Post	ER+PR+ BrCa	10	10	9649/849197	RR	Adjusted	1.25 (1.19, 1.32)	3.64633e-17	1.20 (1.15, 1.26)	1.07, 1.47	71.8183	0.0262757	9/6.13	0.100515	5	Highly suggestive	BMI (Kg/m2) - Post - 31471762	3
-		OLD	31471762	Chan	2019	Anthropometric measurements	Anthropometry	BMI (Kg/m2)	Per 5 Kg/m2	Postmenopausal	Post	ER- BrCa	8	8	1550/386095	RR	Adjusted	1.02 (0.96, 1.08)	0.504334	0.99 (0.90, 1.08)	0.95, 1.10	0	0.817728	0/0.41	NP	5	NS	BMI (Kg/m2) - Post - 31471762	0
-		OLD	31471762	Chan	2019	Anthropometric measurements	Anthropometry	BMI (Kg/m2)	Per 5 Kg/m2	Postmenopausal	Post	PR- BrCa	4	4	652/115188	RR	Adjusted	1.03 (0.91, 1.15)	0.671907	1.01 (0.84, 1.22)	0.79, 1.33	0	0.204377	0/0.2	NP	5	NS	BMI (Kg/m2) - Post - 31471762	0
-		OLD	31471762	Chan	2019	Anthropometric measurements	Anthropometry	BMI (Kg/m2)	Per 5 Kg/m2	Postmenopausal	Post	ER+PR- BrCa	7	7	892/437140	RR	Adjusted	0.97 (0.92, 1.02)	0.230329	1.01 (0.93, 1.11)	0.90, 1.04	0	0.241159	0/0.3	NP	5	NS	BMI (Kg/m2) - Post - 31471762	0
-		OLD	31471762	Chan	2019	Anthropometric measurements	Anthropometry	BMI (Kg/m2)	Per 5 Kg/m2	Postmenopausal	Post	ER-PR- BrCa	10	10	2572/848197	RR	Adjusted	1.00 (0.93, 1.07)	0.960264	1.04 (0.94, 1.15)	0.85, 1.18	32.5833	0.13731	0/0.64	NP	5	NS	BMI (Kg/m2) - Post - 31471762	0
-		OLD	18988226	Suzuki	2008	Anthropometric measurements	Anthropometry	Body weight (Kg)	High vs low	General	Gen	ER+ PR+ BrCa	20	20	9723/186087	RR	Adjusted	1.34 (1.22, 1.61)	0.00132463	1.17 (1.05, 1.30)	0.62, 2.89	84.8	0.607	11/6.877	0.061	3	Weak	Body weight (Kg) - Gen - 18988226	1
-		OLD	18988226	Suzuki	2008	Anthropometric measurements	Anthropometry	Body weight (Kg)	High vs low	General	Gen	ER- PR- BrCa	20	20	3682/183726	RR	Adjusted	1.04 (0.92, 1.17)	0.561161	0.90 (0.75, 1.08)	0.80, 1.34	17.9	0.347	1/2.234	NP	3	NS	Body weight (Kg) - Gen - 18988226	0
-		OLD	18988226	Suzuki	2008	Anthropometric measurements	Anthropometry	Body weight (Kg)	High vs low	General	Gen	ER+ PR- BrCa	11	11	1581/164408	RR	Adjusted	0.91 (0.79, 1.04)	0.177218	0.82 (0.65, 1.03)	0.76, 1.08	1.7	0.514	1/2.687	NP	3	NS	Body weight (Kg) - Gen - 18988226	0
-		OLD	18988226	Suzuki	2008	Anthropometric measurements	Anthropometry	Body weight (Kg)	High vs low	General	Gen	ER- PR+ BrCa	8	8	450/161247	RR	Adjusted	1.19 (0.96, 1.47)	0.115422	1.15 (0.80, 1.65)	0.91, 1.55	0	0.125	1/0.697	0.518	3	NS	Body weight (Kg) - Gen - 18988226	0
-		OLD	18988226	Suzuki	2008	Anthropometric measurements	Anthropometry	Body weight (Kg)	High vs low	Premenopausal	Pre	ER+ PR+ BrCa	6	6	2623/7218	RR	Adjusted	0.80 (0.70, 0.92)	0.00180938	0.77 (0.61, 0.97)	0.66, 0.98	0	0.745	1/3.61	NP	3	Weak	Body weight (Kg) - Pre - 18988226	-1
-		OLD	18988226	Suzuki	2008	Anthropometric measurements	Anthropometry	Body weight (Kg)	High vs low	Premenopausal	Pre	ER- PR- BrCa	6	6	1481/7076	RR	Adjusted	1.03 (0.87, 1.22)	0.725555	0.91 (0.70, 1.19)	0.79, 1.34	4.4	0.932	0/0.648	NP	3	NS	Body weight (Kg) - Pre - 18988226	0
-		OLD	18988226	Suzuki	2008	Anthropometric measurements	Anthropometry	Body weight (Kg)	High vs low	Premenopausal	Pre	ER+ PR- BrCa	3	3	199/2779	RR	Adjusted	1.06 (0.76, 1.49)	0.723966	1.04 (0.68, 1.60)	0.12, 9.60	0	0.917	0/0.16	NP	3	NS	Body weight (Kg) - Pre - 18988226	0
-		OLD	18988226	Suzuki	2008	Anthropometric measurements	Anthropometry	Body weight (Kg)	High vs low	Premenopausal	Pre	ER- PR+ BrCa	2	2	191/2057	RR	Adjusted	1.01 (0.73, 1.39)	0.972486	1.01 (0.66, 1.55)	N/A	0	N/A	0/0.101	NP	3	NS	Body weight (Kg) - Pre - 18988226	0
-		OLD	18988226	Suzuki	2008	Anthropometric measurements	Anthropometry	Body weight (Kg)	High vs low	Postmenopausal	Post	ER+ PR+ BrCa	10	10	5469/111255	RR	Adjusted	1.82 (1.55, 2.15)	3.91809e-13	1.38 (1.12, 1.71)	1.12, 2.97	60.5	0.45	8/8.327	NP	3	Highly suggestive	Body weight (Kg) - Post - 18988226	3
-		OLD	18988226	Suzuki	2008	Anthropometric measurements	Anthropometry	Body weight (Kg)	High vs low	Postmenopausal	Post	ER- PR- BrCa	10	10	1523/109125	RR	Adjusted	1.06 (0.84, 1.34)	0.630773	1.03 (0.65, 1.63)	0.60, 1.87	34.1	0.301	1/7.577	NP	3	NS	Body weight (Kg) - Post - 18988226	0
-		OLD	18988226	Suzuki	2008	Anthropometric measurements	Anthropometry	Body weight (Kg)	High vs low	Postmenopausal	Post	ER+ PR- BrCa	6	6	999/95018	RR	Adjusted	0.93 (0.72, 1.21)	0.599073	1.00 (0.66, 1.51)	0.47, 1.83	38.9	0.912	1/0.3	0.265	3	NS	Body weight (Kg) - Post - 18988226	0
-		OLD	18988226	Suzuki	2008	Anthropometric measurements	Anthropometry	Body weight (Kg)	High vs low	Postmenopausal	Post	ER- PR+ BrCa	4	4	138/92423	RR	Adjusted	2.01 (1.22, 3.31)	0.00650239	2.20 (0.88, 5.50)	0.67, 6.04	0	0.694	1/2.744	NP	3	Weak	Body weight (Kg) - Post - 18988226	1
-		OLD	30305235	Namazi	2019	Anthropometric measurements	Anthropometry	Fat mass (%)	High vs low	Postmenopausal	Post	BrCa	7	7	5323/242053	RR	Adjusted	1.41 (1.21, 1.65)	1.07232e-05	1.60 (1.43, 1.79)	0.91, 2.21	63.3	0.783	6/6.962	NP	10	Suggestive	Fat mass (%) - Post - 30305235	2
-		OLD	30305235	Namazi	2019	Anthropometric measurements	Anthropometry	Fat mass (kg)	High vs low	Postmenopausal	Post	BrCa	3	3	3755/183769	RR	Adjusted	1.53 (1.14, 2.06)	0.00516228	1.18 (1.06, 1.31)	0.04, 59.44	92	0.729	3/1.891	0.301	10	Weak	Fat mass (kg) - Post - 30305235	1
-		OLD	26296642	Zhang	2015	Anthropometric measurements	Anthropometry	Height (cm)	Per 10 cm	General	Gen	BrCa	26	26	113178/5216302	RR	Adjusted	1.17 (1.15, 1.20)	8.31686e-208	1.17 (1.15, 1.19)	1.09, 1.26	61.5	0.317	22/19.921	0.487	5	Highly suggestive	Height (cm) - Gen - 26296642	3
134		New	34698654	Poorolajal	2021	Anthropometric measurements	Anthropometry	Obesity	Obesity vs normal	Premenopausal	Pre	BrCa	7	7	NR/2878598	RR	Adjusted	0.85 (0.72, 1.01)	0.0600862	0.90 (0.75, 1.08)	0.59, 1.23	27.1243	0.64576	N/A	N/A	10	NS	Obesity - Pre - 34698654	0
136		New	34698654	Poorolajal	2021	Anthropometric measurements	Anthropometry	Obesity	Obesity vs normal	Postmenopausal	Post	BrCa	12	12	NR/3670226	RR	Adjusted	1.22 (1.13, 1.32)	5.55383e-07	1.19 (1.11, 1.28)	0.94, 1.59	75.2991	0.116729	N/A	N/A	10	N/E	Obesity - Post - 34698654	0
133		New	34698654	Poorolajal	2021	Anthropometric measurements	Anthropometry	Overweight	Overweight vs normal	Premenopausal	Pre	BrCa	8	8	NR/2946232	RR	Adjusted	0.96 (0.82, 1.12)	0.597188	0.94 (0.80, 1.11)	0.61, 1.51	60.5594	0.946108	N/A	N/A	10	NS	Overweight - Pre - 34698654	0
135		New	34698654	Poorolajal	2021	Anthropometric measurements	Anthropometry	Overweight	Overweight vs normal	Postmenopausal	Post	BrCa	12	12	NR/3670226	RR	Adjusted	1.15 (1.09, 1.22)	3.84314e-06	1.06 (0.99, 1.13)	0.95, 1.40	71.6272	0.18044	N/A	N/A	10	N/E	Overweight - Post - 34698654	0
-		OLD	31471762	Chan	2020	Anthropometric measurements	Anthropometry	WC (cm)	Per 10 cm	Premenopausal	Pre	BrCa	4	4	1240/140797	RR	Adjusted	1.15 (1.05, 1.26)	0.00363255	1.14 (1.00, 1.30)	0.94, 1.40	0	0.518	N/A	N/A	5	Weak	WC (cm) - Pre - 31471762	1
-		OLD	31471762	Chan	2019	Anthropometric measurements	Anthropometry	WC (cm)	Per 10 cm	Postmenopausal	Post	BrCa	7	7	610/NR	RR	Adjusted	1.07 (1.02, 1.13)	0.0109474	1.11 (1.09, 1.14)	0.92, 1.24	68.1	0.474	N/A	N/A	5	Weak	WC (cm) - Post - 31471762	1
-		OLD	31471762	Chan	2019	Anthropometric measurements	Anthropometry	WHR	Per 0.1 unit	Premenopausal	Pre	BrCa	7	7	2059/217813	RR	Adjusted	1.14 (1.00, 1.29)	0.0478208	0.90 (0.78, 1.04)	0.80, 1.62	56.8	0.03	1/1.128	NP	5	Weak	WHR - Pre - 31471762	1
-		OLD	31471762	Chan	2019	Anthropometric measurements	Anthropometry	WHR	Per 0.1 unit	Postmenopausal	Post	BrCa	8	8	3394/12476	RR	Adjusted	1.05 (0.98, 1.13)	0.199199	1.03 (0.96, 1.11)	0.87, 1.27	50.2	0.463	0/0.109	NP	5	NS	WHR - Post - 31471762	0
-		OLD	18054879	Xue	2007	Anthropometric measurements	Anthropometry, early life	Birth length	High vs low	General	Gen	BrCa	7	7	2633/27882	RR	Adjusted	1.31 (1.10, 1.57)	0.00273059	1.05 (0.82, 1.34)	0.91, 1.90	22.6485	0.105754	1/0.52	0.417424	4	Weak	Birth length - Gen - 18054879	1
77	Remains, replaces an old exposure	New	36030285	Chen	2022	Anthropometric measurements	Anthropometry, early life	Birth weight	High vs low	General	Gen	BrCa	20	20	23951/873980	RR	Adjusted	1.11 (1.00, 1.23)	0.0469238	0.96 (0.90, 1.03)	0.77, 1.60	74.0168	0.809793	2/2.19	NP	8	Weak	Birth weight - Gen - 36030285	1
78	Remains, replaces an old exposure	New	34905748	Wang	2021	Anthropometric measurements	Anthropometry, early life	Birth weight	Low vs normal	General	Gen	BrCa	2	3	NR/NR	RR	Adjusted	0.95 (0.63, 1.43)	0.812897	0.96 (0.68, 1.34)	0.01, 101.18	69.9265	0.659583	N/A	N/A	9	NS	Birth weight - Gen - 34905748	0
74	Remains, replaces an old exposure	New	32665189	Zhou	2020	Anthropometric measurements	Anthropometry, early life	Birth weight	Per 500g	General	Gen	BrCa	16	16	16000/553644	RR	Adjusted	1.02 (1.00, 1.03)	0.0100497	1.00 (0.99, 1.02)	0.98, 1.05	36.0951	0.00178553	4/0.80	0.00700391	9	Weak	Birth weight - Gen - 32665189	1
-		OLD	19630536	Xu	2009	Anthropometric measurements	Anthropometry, early life	Birth weight	Per 1 Kg	General	Gen	BrCa	19	19	12118/3481889	OR	Adjusted	1.07 (1.02, 1.12)	0.00790865	0.99 (0.92, 1.06)	0.93, 1.23	39.4	0.433	N/A	N/A	5	Weak	Birth weight - Gen - 19630536	1
79	Remains, replaces an old exposure	New	34905748	Wang	2021	Anthropometric measurements	Anthropometry, early life	Birth weight	Low vs normal	General	Gen	Invasive BrCa	4	5	NR/NR	RR	Adjusted	1.06 (0.94, 1.20)	0.353788	1.17 (0.97, 1.42)	0.87, 1.29	0	0.447533	N/A	N/A	9	NS	Birth weight - Gen - 34905748	0
80	Remains, replaces an old exposure	New	34905748	Wang	2021	Anthropometric measurements	Anthropometry, early life	Birth weight	High vs normal	General	Gen	Invasive BrCa	4	5	NR/NR	RR	Adjusted	1.19 (1.03, 1.38)	0.0165864	1.01 (0.83, 1.22)	0.83, 1.72	28.6441	0.263479	N/A	N/A	9	Weak	Birth weight - Gen - 34905748	1
81	Remains, replaces an old exposure	New	34905748	Wang	2021	Anthropometric measurements	Anthropometry, early life	Birth weight	Low vs normal	General	Gen	ER- BrCa	2	3	NR/NR	RR	Adjusted	1.11 (0.88, 1.41)	0.36166	1.18 (0.92, 1.51)	0.25, 5.02	0	0.383778	N/A	N/A	9	NS	Birth weight - Gen - 34905748	0
82	Remains, replaces an old exposure	New	34905748	Wang	2021	Anthropometric measurements	Anthropometry, early life	Birth weight	High vs normal	General	Gen	ER- BrCa	2	3	NR/NR	RR	Adjusted	1.28 (0.99, 1.66)	0.0589153	1.30 (0.94, 1.81)	0.24, 6.79	0	0.646194	N/A	N/A	9	NS	Birth weight - Gen - 34905748	0
83	Remains, replaces an old exposure	New	34905748	Wang	2021	Anthropometric measurements	Anthropometry, early life	Birth weight	Low vs normal	General	Gen	ER+ BrCa	2	3	NR/NR	RR	Adjusted	1.15 (0.94, 1.40)	0.174653	1.09 (0.83, 1.42)	0.32, 4.15	0	0.0378134	N/A	N/A	9	NS	Birth weight - Gen - 34905748	0
84	Remains, replaces an old exposure	New	34905748	Wang	2021	Anthropometric measurements	Anthropometry, early life	Birth weight	High vs normal	General	Gen	ER+ BrCa	2	3	NR/NR	RR	Adjusted	1.10 (0.88, 1.38)	0.403396	0.97 (0.78, 1.21)	0.17, 7.31	20.3678	0.201298	N/A	N/A	9	NS	Birth weight - Gen - 34905748	0
75	Remains, replaces an old exposure	New	32665189	Zhou	2020	Anthropometric measurements	Anthropometry, early life	Birth weight	High vs low	Premenopausal	Pre	BrCa	6	6	NR/NR	RR	Adjusted	1.80 (1.14, 2.85)	0.0118317	1.32 (1.02, 1.70)	0.55, 5.90	47.152	0.0530299	N/A	N/A	9	Weak	Birth weight - Pre - 32665189	1
76	Remains, replaces an old exposure	New	32665189	Zhou	2020	Anthropometric measurements	Anthropometry, early life	Birth weight	High vs low	Postmenopausal	Post	BrCa	5	5	NR/NR	RR	Adjusted	1.01 (0.87, 1.17)	0.925911	1.07 (0.93, 1.22)	0.70, 1.46	29.125	0.873404	N/A	N/A	9	NS	Birth weight - Post - 32665189	0
-		OLD	26108433	Simmonds	2015	Anthropometric measurements	Anthropometry, early life	BMI (Kg/m2) (childhood, 7-11 years)	Per SD	General	Gen	BrCa mort	2	2	NR/NR	OR	Adjusted	0.90 (0.77, 1.05)	0.183481	0.91 (0.73, 1.05)	N/A	0	N/A	N/A	N/A	7	NS	BMI (Kg/m2) (childhood, 7-11 years) - Gen - 26108433	0
-		OLD	26108433	Simmonds	2015	Anthropometric measurements	Anthropometry, early life	BMI (Kg/m2) (childhood, >12 years)	Per SD	General	Gen	BrCa mort	3	3	NR/NR	OR	Adjusted	0.92 (0.82, 1.03)	0.150223	0.97 (0.96, 0.98)	0.30, 2.88	42.4514	0.0758218	N/A	N/A	7	NS	BMI (Kg/m2) (childhood, >12 years) - Gen - 26108433	0
-		OLD	31471762	Chan	2019	Anthropometric measurements	Anthropometry, early life	BMI (Kg/m2) (at ages 18-30 years)	Per 5 Kg/m2	Premenopausal	Pre	BrCa	10	10	4560/493123	RR	Adjusted	0.86 (0.78, 0.95)	0.00389012	0.86 (0.78, 0.96)	0.66, 1.12	46.495	0.79569	2/3.47	NP	5	Weak	BMI (Kg/m2) (at ages 18-30 years) - Pre - 31471762	-1
-		OLD	31471762	Chan	2019	Anthropometric measurements	Anthropometry, early life	BMI (Kg/m2) (at ages 18-30 years)	Per 5 Kg/m2	Postmenopausal	Post	BrCa	15	15	12171/1004886	RR	Adjusted	0.80 (0.75, 0.87)	1.85925e-08	0.90 (0.84, 0.96)	0.64, 1.01	50.8942	0.139892	6/4.62	0.410426	5	Highly suggestive	BMI (Kg/m2) (at ages 18-30 years) - Post - 31471762	-3
-		OLD	31471762	Chan	2019	Anthropometric measurements	Weight fluctuation	BMI gain (Kg/m2)	Per 5 Kg/m2	Premenopausal	Pre	BrCa	3	3	936/150437	RR	Adjusted	0.97 (0.76, 1.22)	0.77133	1.12 (0.96, 1.30)	0.06, 14.79	74.8799	0.358123	N/A	N/A	5	NS	BMI gain (Kg/m2) - Pre - 31471762	0
-		OLD	31471762	Chan	2019	Anthropometric measurements	Weight fluctuation	BMI gain (Kg/m2)	Per 5 Kg/m2	Postmenopausal	Post	BrCa	6	6	5587/790764	RR	Adjusted	1.17 (1.11, 1.23)	1.79951e-09	1.16 (1.07, 1.27)	1.09, 1.25	0	0.398711	4/2.98	0.450311	5	Convincing	BMI gain (Kg/m2) - Post - 31471762	4
144	Remains, new exposure	New	34456166	Hao	2021	Anthropometric measurements	Weight fluctuation	Weight gain (Kg)	High vs low	Premenopausal	Pre	BrCa	7	7	3414/295377	RR	Adjusted	1.00 (0.83, 1.21)	0.975498	1.17 (0.90, 1.52)	0.67, 1.49	24.9289	0.708853	0/2.39	NP	10	NS	Weight gain (Kg) - Pre - 34456166	0
145	Remains, new exposure	New	34456166	Hao	2021	Anthropometric measurements	Weight fluctuation	Weight gain (Kg)	High vs low	Postmenopausal	Post	BrCa	15	16	16846/557260	RR	Adjusted	1.54 (1.39, 1.72)	1.64043e-15	1.37 (1.26, 1.50)	1.14, 2.09	46.0165	0.0705402	8/13.47	NP	10	Highly suggestive	Weight gain (Kg) - Post - 34456166	3
-		OLD	20711809	Vrieling	2010	Anthropometric measurements	Weight fluctuation	Weight gain (Kg)	High vs low	General	Gen	ER+ PR+ BrCa	9	9	4011/165969	RR	Adjusted	1.91 (1.50, 2.42)	1.38173e-07	1.13 (0.85, 1.50)	0.85, 4.29	72.6	0.983	6/2.224	0.011	4	Suggestive	Weight gain (Kg) - Gen - 20711809	2
-		OLD	20711809	Vrieling	2010	Anthropometric measurements	Weight fluctuation	Weight gain (Kg)	High vs low	General	Gen	ER- PR- BrCa	9	9	1112/162783	RR	Adjusted	1.28 (1.03, 1.60)	0.0264372	1.81 (1.07, 3.07)	1.00, 1.65	0	0.183	1/7.974	NP	4	Weak	Weight gain (Kg) - Gen - 20711809	1
-		OLD	31471762	Chan	2019	Anthropometric measurements	Weight fluctuation	Weight gain (Kg)	Per 5 Kg	Premenopausal	Pre	BrCa	8	8	3615/388968	RR	Adjusted	1.00 (0.97, 1.03)	0.941407	0.96 (0.92, 1.00)	0.94, 1.07	20.8	0.112	0/0.596	NP	5	NS	Weight gain (Kg) - Pre - 31471762	0
-		OLD	31471762	Chan	2019	Anthropometric measurements	Weight fluctuation	Weight gain (Kg)	Per 5 Kg	Postmenopausal	Post	BrCa	16	16	18212/930156	RR	Adjusted	1.07 (1.06, 1.09)	3.68989e-16	1.07 (1.06, 1.09)	1.02, 1.13	63.9	0.037	12/3.561	5.489e-05	5	Highly suggestive	Weight gain (Kg) - Post - 31471762	3
-		OLD	25618901	Keum	2015	Anthropometric measurements	Weight fluctuation	Weight gain (Kg)	Per 5 Kg	Postmenopausal, HRT non-users	Post	BrCa	5	5	4040/141669	RR	Adjusted	1.11 (1.08, 1.13)	5.89483e-17	1.14 (1.11, 1.18)	1.04, 1.18	33.3	0.128	4/2.485	0.216	9	Convincing	Weight gain (Kg) - Post - 25618901	4
-		OLD	25618901	Keum	2015	Anthropometric measurements	Weight fluctuation	Weight gain (Kg)	Per 5 Kg	Postmenopausal, HRT users	Post	BrCa	4	4	4720/100039	RR	Adjusted	1.01 (0.99, 1.02)	0.516597	1.01 (0.99, 1.04)	0.97, 1.05	0	0.466	0/0.215	NP	9	NS	Weight gain (Kg) - Post - 25618901	0
-		OLD	31471762	Chan	2019	Anthropometric measurements	Weight fluctuation	Weight gain (Kg)	Per 5 Kg	Postmenopausal, MHT current	Post	BrCa	3	3	3332/173954	RR	Adjusted	1.00 (0.98, 1.03)	0.768218	1.02 (0.99, 1.05)	0.81, 1.25	18.5	0.658	0/0.195	NP	5	NS	Weight gain (Kg) - Post - 31471762	0
-		OLD	31471762	Chan	2019	Anthropometric measurements	Weight fluctuation	Weight gain (Kg)	Per 5 Kg	Postmenopausal, MHT ever	Post	BrCa	3	3	1374/19524	RR	Adjusted	1.08 (1.00, 1.16)	0.0406983	1.04 (0.98, 1.10)	0.53, 2.21	42.6	0.069	1/0.216	0.2	5	Weak	Weight gain (Kg) - Post - 31471762	1
-		OLD	31471762	Chan	2019	Anthropometric measurements	Weight fluctuation	Weight gain (Kg)	Per 5 Kg	Postmenopausal, MHT never	Post	BrCa	4	4	1828/78524	RR	Adjusted	1.06 (1.03, 1.10)	5.16224e-05	1.07 (1.03, 1.11)	1.00, 1.13	0	0.818	4/0.474	0.396	5	Suggestive	Weight gain (Kg) - Post - 31471762	2
-		OLD	31471762	Chan	2019	Anthropometric measurements	Weight fluctuation	Weight gain (Kg)	Per 5 Kg	Postmenopausal, MHT never/former	Post	BrCa	3	3	3722/260147	RR	Adjusted	1.10 (1.07, 1.12)	9.05087e-17	1.11 (1.09, 1.13)	0.89, 1.35	44.5	0.651	3/1.503	0.25	5	Highly suggestive	Weight gain (Kg) - Post - 31471762	3
-		OLD	31471762	Chan	2019	Anthropometric measurements	Weight fluctuation	Weight gain (Kg)	Per 5 Kg	Postmenopausal	Post	ER+ PR+ BrCa	6	6	4506/342439	RR	Adjusted	1.12 (1.06, 1.17)	1.71622e-05	1.07 (1.05, 1.09)	0.94, 1.32	88.7	0.17	5/1.036	0.001	5	Suggestive	Weight gain (Kg) - Post - 31471762	2
-		OLD	31471762	Chan	2019	Anthropometric measurements	Weight fluctuation	Weight gain (Kg)	Per 5 Kg	Postmenopausal	Post	ER+ PR- BrCa	4	4	651/244199	RR	Adjusted	0.99 (0.97, 1.02)	0.592872	0.99 (0.96, 1.03)	0.94, 1.05	0	0.711	N/A	N/A	5	NS	Weight gain (Kg) - Post - 31471762	0
-		OLD	31471762	Chan	2019	Anthropometric measurements	Weight fluctuation	Weight gain (Kg)	Per 5 Kg	Postmenopausal	Post	ER- PR- BrCa	6	6	1199/342439	RR	Adjusted	1.02 (1.00, 1.05)	0.0688087	1.03 (1.00, 1.07)	0.99, 1.06	0	0.781	0/0.337	NP	5	NS	Weight gain (Kg) - Post - 31471762	0
146	Remains, new exposure	New	34456166	Hao	2021	Anthropometric measurements	Weight fluctuation	Weight gain since menopause (Kg)	High vs low	Postmenopausal	Post	BrCa	5	5	8921/146640	RR	Adjusted	1.59 (1.23, 2.05)	0.000342905	1.17 (0.97, 1.41)	0.70, 3.60	61.5643	0.00130258	4/2.56	0.375645	10	Suggestive	Weight gain since menopause (Kg) - Post - 34456166	2
-		OLD	31471762	Chan	2019	Anthropometric measurements	Weight fluctuation	Weight loss (Kg)	Any vs stable weight	Premenopausal	Pre	BrCa	6	6	3796/474398	RR	Adjusted	0.85 (0.74, 0.99)	0.0340167	0.89 (0.69, 1.14)	0.69, 1.05	0	0.817	0/1.996	NP	5	Weak	Weight loss (Kg) - Pre - 31471762	-1
-		OLD	31471762	Chan	2019	Anthropometric measurements	Weight fluctuation	Weight loss (Kg)	Any vs stable weight	Postmenopausal	Post	BrCa	13	13	18735/1036755	RR	Adjusted	0.90 (0.81, 1.00)	0.0406527	0.95 (0.81, 1.11)	0.71, 1.13	24.5	0.263	2/2.363	NP	5	Weak	Weight loss (Kg) - Post - 31471762	-1
-		OLD	31471762	Chan	2019	Anthropometric measurements	Weight fluctuation	Weight loss (Kg)	Per 5 Kg	Postmenopausal	Post	BrCa	4	4	5828/199161	RR	Adjusted	0.95 (0.87, 1.04)	0.293809	0.94 (0.85, 1.04)	0.79, 1.16	0	0.634	0/0.946	NP	5	NS	Weight loss (Kg) - Post - 31471762	0
-		OLD	24911052	Hernandez	2014	Biomarkers	Diabetes-related biomarkers	C-peptide (fasting/non-fasting)	High vs low	General	Gen	BrCa	7	8	2583/7232	OR	Adjusted	1.40 (1.03, 1.92)	0.0333374	1.11 (0.77, 1.60)	0.55, 3.57	61.6	0.372	2/0.994	0.261	8	Weak	C-peptide (fasting/non-fasting) - Gen - 24911052	1
-		OLD	18465360	Pisani	2008	Biomarkers	Diabetes-related biomarkers	C-peptide/insulin	High vs low	General	Gen	BrCa	9	11	1164/2890	RR	Adjusted	1.35 (1.01, 1.81)	0.045794	1.07 (0.80, 1.44)	0.53, 3.41	64.4	0.326	1/0.556	0.437	0	Weak	C-peptide/insulin - Gen - 18465360	1
-		OLD	23124254	Boyle	2012	Biomarkers	Diabetes-related biomarkers	Fasting glucose	High vs low	Non-diabetic	NoDiab	BrCa	10	10	11379/NR	RR	Adjusted	1.12 (1.02, 1.23)	0.0138784	1.12 (0.93, 1.35)	1.01, 1.25	0	0.666	N/A	N/A	6	Weak	Fasting glucose - NoDiab - 23124254	1
-		OLD	24911052	Hernandez	2014	Biomarkers	Diabetes-related biomarkers	Fasting insulin	High vs low	General	Gen	BrCa	6	6	1954/12867	OR	Adjusted	0.98 (0.70, 1.38)	0.918979	1.33 (0.95, 1.86)	0.36, 2.69	59.2	0.091	2/3.399	NP	8	NS	Fasting insulin - Gen - 24911052	0
-		OLD	31003933	Yoon	2019	Biomarkers	Inflammatory biomarkers and hormones	Adiponectin	High vs low	General	Gen	BrCa	13	14	5155/11442	OR	Adjusted	0.74 (0.60, 0.91)	0.00480389	0.89 (0.71, 1.11)	0.38, 1.45	58.7	0.016	3/2.02	0.44	10	Weak	Adiponectin - Gen - 31003933	-1
-		OLD	31003933	Yoon	2019	Biomarkers	Inflammatory biomarkers and hormones	Adiponectin	Per 5 μg/mL	General	Gen	BrCa	14	14	3732/7711	OR	Adjusted	0.84 (0.75, 0.95)	0.00394654	0.95 (0.90, 1.00)	0.58, 1.21	82.9	0.005	5/0.873	0.001	10	Weak	Adiponectin - Gen - 31003933	-1
349			34670801	Drummond	2022	Biomarkers	Inflammatory biomarkers and hormones	Androstenedione	High vs low	General	Gen	BrCa	8	12	2093/6242	ReRi	Adjusted	1.76 (1.45, 2.14)	1.14725e-08	1.90 (1.22, 2.95)	1.31, 2.37	6.91753	0.832561	4/9.13	N/A	8	Strong	Androstenedione - Gen - 34670801
351			34670801	Drummond	2022	Biomarkers	Inflammatory biomarkers and hormones	Androstenedione	High vs low	Premenopausal	Pre	BrCa	3	3	620/1533	ReRi	Adjusted	2.38 (1.56, 3.63)	5.6258e-05	1.90 (1.22, 2.95)	0.08, 73.75	15.9866	0.471053	2/2.33	N/A	8	Weak	Androstenedione - Pre - 34670801	1
350			34670801	Drummond	2022	Biomarkers	Inflammatory biomarkers and hormones	Androstenedione	High vs low	Postmenopausal	Post	BrCa	8	9	1502/4796	ReRi	Adjusted	1.59 (1.28, 1.98)	2.27022e-05	1.89 (1.16, 3.07)	1.23, 2.07	0	0.307231	2/7.11	N/A	8	Suggestive	Androstenedione - Post - 34670801
143	Remains, replaces an old exposure	New	33144281	Wong	2021	Biomarkers	Inflammatory biomarkers and hormones	aMT6s	High vs low	General	Gen	BrCa	7	7	2296/6790	OR	Adjusted	0.89 (0.74, 1.06)	0.186223	0.78 (0.61, 0.99)	0.60, 1.31	26.2222	0.380036	1/3.42	NP	6	NS	aMT6s - Gen - 33144281	0
-		OLD	22434524	Hardefeldt	2012	Biomarkers	Inflammatory biomarkers and hormones	Anti-thyroid antibodies	Presence vs absence	General	Gen	BrCa	8	11	1651/7771	OR	Adjusted	2.35 (1.62, 3.39)	5.88807e-06	1.19 (0.80, 1.78)	0.78, 7.02	58.3271	0.0700339	8/1.65	2.76187e-05	6	Suggestive	Anti-thyroid antibodies - Gen - 22434524	2
199	Remains, new exposure	New	35143625	Cullinane	2022	Biomarkers	Inflammatory biomarkers and hormones	Chorionic gonadotropin	Use vs non-use	General	Gen	BrCa	5	5	NR/NR	OR	Adjusted	0.91 (0.81, 1.03)	0.128434	0.86 (0.73, 1.02)	0.76, 1.10	0	0.017249	N/A	N/A	10	NS	Chorionic gonadotropin - Gen - 35143625	0
-		OLD	26001129	Guo	2015	Biomarkers	Inflammatory biomarkers and hormones	CRP	Per 1 unit of log(CRP)	General	Gen	BrCa	15	15	5286/404957	OR	Adjusted	1.16 (1.06, 1.27)	0.00124878	1.01 (0.93, 1.10)	0.90, 1.49	45.8	0.174	4/0.764	0.006	8	Weak	CRP - Gen - 26001129	1
369			34670801	Drummond	2022	Biomarkers	Inflammatory biomarkers and hormones	DHEAS	High vs low	General	Gen	BrCa	9	12	3295/10244	ReRi	Adjusted	1.37 (1.17, 1.60)	0.000103895	1.00 (0.71, 1.41)	1.14, 1.63	0	0.0154588	2/0.60	0.11836	8	Suggestive	DHEAS - Gen - 34670801
370			34670801	Drummond	2022	Biomarkers	Inflammatory biomarkers and hormones	DHEAS	High vs low	Premenopausal	Pre	BrCa	4	4	1525/4472	ReRi	Adjusted	1.09 (0.87, 1.38)	0.452853	1.00 (0.71, 1.41)	0.66, 1.82	0	0.487611	0/0.20	N/A	8	NS	DHEAS - Pre - 34670801
368			34670801	Drummond	2022	Biomarkers	Inflammatory biomarkers and hormones	DHEAS	High vs low	Postmenopausal	Post	BrCa	8	8	1770/5772	ReRi	Adjusted	1.66 (1.34, 2.06)	4.12332e-06	1.70 (1.28, 3.26)	1.27, 2.17	0	0.0268838	2/7.01	N/A	8	Suggestive	DHEAS - Post - 34670801
-		OLD	21915119	Walker	2011	Biomarkers	Inflammatory biomarkers and hormones	Endogenous estrogen levels	Per doubling of levels	General	Gen	BrCa	7	8	693/2302	OR	Adjusted	1.13 (1.00, 1.28)	0.0583511	1.01 (0.86, 1.18)	0.88, 1.46	20.0619	0.551503	1/0.4	0.338023	4	NS	Endogenous estrogen levels - Gen - 21915119	0
231			34670801	Drummond	2022	Biomarkers	Inflammatory biomarkers and hormones	Estradiol	High vs low	General	Gen	BrCa	26	27	6095/16901	ReRi	Adjusted	1.85 (1.55, 2.22)	2.12994e-11	2.10 (1.62, 2.73)	0.91, 3.77	57.118	0.335057	13/22.26	N/A	8	Highly suggestive	Estradiol - Gen - 34670801
238			34670801	Drummond	2022	Biomarkers	Inflammatory biomarkers and hormones	Estradiol	High vs low	General	Gen	ER- PR- BrCa	3	3	NR/NR	ReRi	Adjusted	1.56 (1.00, 2.42)	0.047904	1.10 (0.59, 2.06)	0.07, 35.73	6.622	0.376639	N/A	N/A	8	Weak	Estradiol - Gen - 34670801
237			34670801	Drummond	2022	Biomarkers	Inflammatory biomarkers and hormones	Estradiol	High vs low	General	Gen	ER- BrCa	4	4	NR/NR	ReRi	Adjusted	1.53 (0.99, 2.36)	0.0550701	1.65 (0.91, 2.99)	0.09, 25.55	0	0.872241	N/A	N/A	8	NS	Estradiol - Gen - 34670801
234			34670801	Drummond	2022	Biomarkers	Inflammatory biomarkers and hormones	Estradiol	High vs low	General	Gen	ER+ PR- BrCa	3	3	NR/NR	ReRi	Adjusted	1.31 (0.85, 2.03)	0.21738	1.30 (0.69, 2.46)	0.08, 21.93	0	0.814207	N/A	N/A	8	NS	Estradiol - Gen - 34670801
236			34670801	Drummond	2022	Biomarkers	Inflammatory biomarkers and hormones	Estradiol	High vs low	General	Gen	ER+ BrCa	6	6	NR/NR	ReRi	Adjusted	1.94 (1.43, 2.64)	2.45863e-05	2.58 (1.69, 3.93)	0.85, 4.45	44.6961	0.766384	N/A	N/A	8	W/Sg	Estradiol - Gen - 34670801
232			34670801	Drummond	2022	Biomarkers	Inflammatory biomarkers and hormones	Estradiol	High vs low	General	Gen	ER+ PR+ BrCa	3	3	NR/NR	ReRi	Adjusted	2.80 (2.64, 2.96)	1.09339e-262	2.80 (1.98, 2.23)	1.92, 4.08	0	0.57062	N/A	N/A	8	W/HSg/Str	Estradiol - Gen - 34670801
235			34670801	Drummond	2022	Biomarkers	Inflammatory biomarkers and hormones	Estradiol	High vs low	Premenopausal	Pre	BrCa	5	6	1675/4552	ReRi	Adjusted	1.01 (0.82, 1.25)	0.919592	1.06 (0.78, 1.44)	0.75, 1.37	0	0.883772	0/0.43	N/A	8	NS	Estradiol - Pre - 34670801
233			34670801	Drummond	2022	Biomarkers	Inflammatory biomarkers and hormones	Estradiol	High vs low	Postmenopausal	Post	BrCa	21	21	4442/12415	ReRi	Adjusted	2.14 (1.86, 2.46)	9.72585e-27	2.10 (1.62, 2.73)	1.60, 2.86	13.9302	0.364171	13/18.11	N/A	8	Strong	Estradiol - Post - 34670801
335			34670801	Drummond	2022	Biomarkers	Inflammatory biomarkers and hormones	Estradiol, free	High vs low	General	Gen	BrCa	8	10	3054/8270	ReRi	Adjusted	1.80 (1.33, 2.42)	0.000124202	1.90 (1.45, 2.49)	0.67, 4.81	74.5868	0.203546	N/A	N/A	8	Suggestive	Estradiol, free - Gen - 34670801
339			34670801	Drummond	2022	Biomarkers	Inflammatory biomarkers and hormones	Estradiol, free	High vs low	General	Gen	ER- BrCa	3	3	NR/NR	ReRi	Adjusted	1.61 (1.10, 2.36)	0.0138607	1.33 (0.77, 2.29)	0.14, 19.12	0	0.0387172	N/A	N/A	8	Weak	Estradiol, free - Gen - 34670801
342			34670801	Drummond	2022	Biomarkers	Inflammatory biomarkers and hormones	Estradiol, free	High vs low	General	Gen	ER-PR- BrCa	3	3	NR/NR	ReRi	Adjusted	1.42 (0.94, 2.16)	0.0963889	1.36 (0.72, 2.58)	0.06, 35.51	13.803	0.977244	N/A	N/A	8	NS	Estradiol, free - Gen - 34670801
341			34670801	Drummond	2022	Biomarkers	Inflammatory biomarkers and hormones	Estradiol, free	High vs low	General	Gen	ER+PR- BrCa	3	3	NR/NR	ReRi	Adjusted	1.09 (0.62, 1.90)	0.763187	1.13 (0.60, 3.80)	0.03, 40.31	0	0.266214	N/A	N/A	8	NS	Estradiol, free - Gen - 34670801
337			34670801	Drummond	2022	Biomarkers	Inflammatory biomarkers and hormones	Estradiol, free	High vs low	General	Gen	ER+PR+ BrCa	3	3	NR/NR	ReRi	Adjusted	2.47 (1.91, 3.21)	1.03332e-11	2.80 (1.93, 4.06)	0.46, 13.42	0	0.0927066	N/A	N/A	8	W/HSg	Estradiol, free - Gen - 34670801
340			34670801	Drummond	2022	Biomarkers	Inflammatory biomarkers and hormones	Estradiol, free	High vs low	General	Gen	ER+ BrCa	3	3	NR/NR	ReRi	Adjusted	2.01 (1.55, 2.60)	1.3446e-07	2.05 (1.39, 3.02)	0.37, 10.76	0	0.449938	N/A	N/A	8	W/HSg	Estradiol, free - Gen - 34670801
336			34670801	Drummond	2022	Biomarkers	Inflammatory biomarkers and hormones	Estradiol, free	High vs low	Premenopausal	Pre	BrCa	2	2	1435/3831	ReRi	Adjusted	0.97 (0.72, 1.30)	0.846986	1.09 (0.80, 1.48)	N/A	0.228893	N/A	0/0.34	N/A	8	NS	Estradiol, free - Pre - 34670801
338			34670801	Drummond	2022	Biomarkers	Inflammatory biomarkers and hormones	Estradiol, free	High vs low	Postmenopausal	Post	BrCa	6	8	1619/4439	ReRi	Adjusted	1.96 (1.63, 2.35)	7.21973e-13	1.90 (1.40, 2.40)	1.56, 2.46	0	0.204919	N/A	N/A	8	HSg/Str	Estradiol, free - Post - 34670801
334			34670801	Drummond	2022	Biomarkers	Inflammatory biomarkers and hormones	Estradiol, urinary	High vs low	General	Gen	BrCa	4	4	1119/2373	ReRi	Adjusted	1.60 (1.26, 2.03)	0.000110565	1.50 (0.99, 2.27)	0.95, 2.70	0	0.2609	2/2.85	N/A	8	Suggestive	Estradiol, urinary - Gen - 34670801
344			34670801	Drummond	2022	Biomarkers	Inflammatory biomarkers and hormones	Estrone	High vs low	General	Gen	BrCa	13	15	3019/8487	ReRi	Adjusted	1.87 (1.46, 2.39)	6.40533e-07	1.00 (0.71, 1.41)	0.90, 3.90	50.1567	0.543682	8/0.75	1.82957e-07	8	Suggestive	Estrone - Gen - 34670801
345			34670801	Drummond	2022	Biomarkers	Inflammatory biomarkers and hormones	Estrone	High vs low	Premenopausal	Pre	BrCa	2	3	678/2030	ReRi	Adjusted	1.02 (0.73, 1.41)	0.92496	1.00 (0.71, 1.41)	0.12, 8.55	0	0.45443	0/0.15	N/A	8	NS	Estrone - Pre - 34670801
343			34670801	Drummond	2022	Biomarkers	Inflammatory biomarkers and hormones	Estrone	High vs low	Postmenopausal	Post	BrCa	12	12	2341/6457	ReRi	Adjusted	2.07 (1.68, 2.55)	6.80572e-12	2.07 (1.42, 3.02)	1.34, 3.22	21.237	0.851199	8/10.25	N/A	8	Strong	Estrone - Post - 34670801
346			34670801	Drummond	2022	Biomarkers	Inflammatory biomarkers and hormones	Estrone, urinary	High vs low	General	Gen	BrCa	4	4	755/1627	ReRi	Adjusted	1.63 (1.18, 2.24)	0.00272165	1.30 (0.89, 1.90)	0.54, 4.92	38.3728	0.868168	N/A	N/A	8	Weak	Estrone, urinary - Gen - 34670801
347			34670801	Drummond	2022	Biomarkers	Inflammatory biomarkers and hormones	Estrone sulfate	High vs low	General	Gen	BrCa	4	4	456/1701	ReRi	Adjusted	2.41 (1.22, 4.74)	0.0110067	2.05 (1.24, 3.38)	0.14, 40.23	66.0851	0.906333	N/A	N/A	8	Weak	Estrone sulfate - Gen - 34670801
201	Remains, new exposure	New	35143625	Cullinane	2022	Biomarkers	Inflammatory biomarkers and hormones	Gonadotropin	Use vs non-use	General	Gen	BrCa	7	7	NR/NR	OR	Adjusted	1.10 (0.92, 1.31)	0.316365	1.01 (0.92, 1.11)	0.72, 1.67	33.202	0.330943	N/A	N/A	10	NS	Gonadotropin - Gen - 35143625	0
-		OLD	20472501	EHaBCCG	2010	Biomarkers	Inflammatory biomarkers and hormones	IGF-1	High vs low	Premenopausal	Pre	BrCa	11	11	1937/6033	OR	Adjusted	1.21 (0.98, 1.49)	0.0751399	1.13 (0.78, 1.63)	0.74, 1.97	29.2	0.069	2/1.241	0.357	3	NS	IGF-1 - Pre - 20472501	0
-		OLD	20472501	EHaBCCG	2010	Biomarkers	Inflammatory biomarkers and hormones	IGF-1	High vs low	Postmenopausal	Post	BrCa	15	15	2853/8185	OR	Adjusted	1.30 (1.13, 1.49)	0.000182779	1.48 (1.11, 1.97)	1.12, 1.51	0	0.456	3/7.935	NP	3	Suggestive	IGF-1 - Post - 20472501	2
-		OLD	31003933	Yoon	2019	Biomarkers	Inflammatory biomarkers and hormones	IL-6	High vs low	General	Gen	BrCa	2	2	1321/3026	OR	Adjusted	0.98 (0.66, 1.46)	0.934101	1.20 (0.85, 1.69)	N/A	60.8061	N/A	0/0.95	NP	10	NS	IL-6 - Gen - 31003933	0
-		OLD	31003933	Yoon	2019	Biomarkers	Inflammatory biomarkers and hormones	IL-6	Per 1 pg/mL	General	Gen	BrCa	3	3	875/1695	OR	Adjusted	1.07 (0.93, 1.23)	0.362549	1.06 (0.91, 1.24)	0.43, 2.66	0	0.946997	N/A	N/A	10	NS	IL-6 - Gen - 31003933	0
-		OLD	31003933	Yoon	2019	Biomarkers	Inflammatory biomarkers and hormones	Leptin	High vs low	General	Gen	BrCa	8	9	2886/6364	OR	Adjusted	1.03 (0.77, 1.38)	0.827249	1.39 (0.93, 2.08)	0.42, 2.53	65.6	0.075	3/7.659	NP	10	NS	Leptin - Gen - 31003933	0
-		OLD	31003933	Yoon	2019	Biomarkers	Inflammatory biomarkers and hormones	Leptin	Per 5 ng/mL	General	Gen	BrCa	13	13	3344/7113	OR	Adjusted	1.04 (0.97, 1.13)	0.289691	1.08 (1.02, 1.15)	0.81, 1.34	73.6	0.101	5/0.96	0.002	10	NS	Leptin - Gen - 31003933	0
348			34670801	Drummond	2022	Biomarkers	Inflammatory biomarkers and hormones	Progesterone	High vs low	General	Gen	BrCa	4	6	634/1898	ReRi	Adjusted	1.09 (0.92, 1.29)	0.317948	1.11 (0.91, 1.35)	0.86, 1.39	0	0.618929	N/A	N/A	8	NS	Progesterone - Gen - 34670801
-		OLD	31003933	Yoon	2019	Biomarkers	Inflammatory biomarkers and hormones	Resistin	High vs low	General	Gen	BrCa	5	5	1628/3584	OR	Adjusted	1.66 (0.98, 2.81)	0.0575339	0.93 (0.68, 1.27)	0.28, 9.93	73.7	0.034	3/0.413	0.005	10	NS	Resistin - Gen - 31003933	0
-		OLD	31003933	Yoon	2019	Biomarkers	Inflammatory biomarkers and hormones	Resistin	Per 1 ng/mL	General	Gen	BrCa	8	8	1505/2885	OR	Adjusted	1.09 (1.01, 1.18)	0.0303061	1.01 (0.99, 1.04)	0.88, 1.35	82.8	0.018	3/0.402	0.006	10	Weak	Resistin - Gen - 31003933	1
239	Remains, new exposure	New	34771701	Mooy-Iglesias	2021	Biomarkers	Inflammatory biomarkers and hormones	Serum Total Bilirubin	High vs low	General	Gen	BrCa	3	3	780/304	RR	Adjusted	1.02 (0.77, 1.35)	0.905265	1.13 (1.01, 1.25)	0.05, 21.71	65.5538	0.429976	N/A	N/A	5	NS	Serum Total Bilirubin - Gen - 34771701	0
223			34670801	Drummond	2022	Biomarkers	Inflammatory biomarkers and hormones	SHBG	High vs low	General	Gen	BrCa	22	24	5641/16089	ReRi	Adjusted	0.68 (0.58, 0.80)	1.63107e-06	0.68 (0.52, 0.88)	0.41, 1.14	42.9793	0.163612	7/14.03	N/A	8	Suggestive	SHBG - Gen - 34670801
225			34670801	Drummond	2022	Biomarkers	Inflammatory biomarkers and hormones	SHBG	High vs low	General	Gen	ER+ BrCa	5	5	NR/NR	ReRi	Adjusted	0.65 (0.43, 0.98)	0.0380081	0.35 (0.35, 0.64)	0.15, 2.81	78.8383	0.335	N/A	N/A	8	Weak	SHBG - Gen - 34670801
226			34670801	Drummond	2022	Biomarkers	Inflammatory biomarkers and hormones	SHBG	High vs low	General	Gen	ER- PR- BrCa	3	3	NR/NR	ReRi	Adjusted	0.72 (0.38, 1.35)	0.302814	1.08 (0.59, 1.96)	0.00, 854.67	66.7738	0.121084	N/A	N/A	8	NS	SHBG - Gen - 34670801
230			34670801	Drummond	2022	Biomarkers	Inflammatory biomarkers and hormones	SHBG	High vs low	General	Gen	ER+ PR- BrCa	3	3	NR/NR	ReRi	Adjusted	0.91 (0.63, 1.32)	0.610101	0.64 (0.35, 1.16)	0.07, 11.58	3.85973	0.64584	N/A	N/A	8	NS	SHBG - Gen - 34670801
229			34670801	Drummond	2022	Biomarkers	Inflammatory biomarkers and hormones	SHBG	High vs low	General	Gen	ER+ PR+ BrCa	4	3	NR/NR	ReRi	Adjusted	0.46 (0.32, 0.66)	1.97465e-05	0.43 (0.30, 0.62)	0.12, 1.80	51.3997	0.879825	N/A	N/A	8	W/Sg	SHBG - Gen - 34670801
224			34670801	Drummond	2022	Biomarkers	Inflammatory biomarkers and hormones	SHBG	High vs low	General	Gen	ER- BrCa	4	4	NR/NR	ReRi	Adjusted	0.58 (0.43, 0.77)	0.000235312	0.44 (0.27, 0.63)	0.30, 1.11	0.97042	0.267067	N/A	N/A	8	W/Sg	SHBG - Gen - 34670801
227			34670801	Drummond	2022	Biomarkers	Inflammatory biomarkers and hormones	SHBG	High vs low	Premenopausal	Pre	BrCa	6	6	2009/5525	ReRi	Adjusted	0.99 (0.82, 1.20)	0.942198	1.00 (0.76, 1.32)	0.76, 1.29	0	0.256767	0/0.30	N/A	8	NS	SHBG - Pre - 34670801
228			34670801	Drummond	2022	Biomarkers	Inflammatory biomarkers and hormones	SHBG	High vs low	Postmenopausal	Post	BrCa	16	18	3632/10564	ReRi	Adjusted	0.61 (0.52, 0.71)	1.04002e-10	0.68 (0.52, 0.88)	0.44, 0.84	16.8045	0.615248	7/10.20	N/A	8	Strong	SHBG - Post - 34670801
352			34670801	Drummond	2022	Biomarkers	Inflammatory biomarkers and hormones	Testosterone	High vs low	General	Gen	BrCa	15	22	5073/14510	ReRi	Adjusted	1.67 (1.45, 1.93)	2.52373e-12	1.50 (1.19, 1.89)	1.08, 2.59	37.11	0.269878	10/13.34	N/A	8	Strong	Testosterone - Gen - 34670801
353			34670801	Drummond	2022	Biomarkers	Inflammatory biomarkers and hormones	Testosterone	High vs low	General	Gen	ER+PR- BrCa	3	3	NR/NR	ReRi	Adjusted	1.40 (1.08, 1.81)	0.0123045	1.17 (0.79, 1.73)	0.26, 7.62	0	0.354061	N/A	N/A	8	Weak	Testosterone - Gen - 34670801
354			34670801	Drummond	2022	Biomarkers	Inflammatory biomarkers and hormones	Testosterone	High vs low	General	Gen	ER+PR+ BrCa	3	3	NR/NR	ReRi	Adjusted	1.62 (1.10, 2.39)	0.014235	1.80 (1.30, 2.50)	0.02, 121.74	66.7021	0.618872	N/A	N/A	8	Weak	Testosterone - Gen - 34670801
358			34670801	Drummond	2022	Biomarkers	Inflammatory biomarkers and hormones	Testosterone	High vs low	General	Gen	ER- BrCa	4	4	NR/NR	ReRi	Adjusted	1.22 (0.88, 1.71)	0.234697	0.99 (0.66, 1.48)	0.48, 3.09	13.626	0.433991	N/A	N/A	8	NS	Testosterone - Gen - 34670801
357			34670801	Drummond	2022	Biomarkers	Inflammatory biomarkers and hormones	Testosterone	High vs low	General	Gen	ER-PR- BrCa	3	3	NR/NR	ReRi	Adjusted	1.10 (0.63, 1.92)	0.744863	1.05 (0.70, 1.58)	0.00, 695.37	73.8721	0.51559	N/A	N/A	8	NS	Testosterone - Gen - 34670801
356			34670801	Drummond	2022	Biomarkers	Inflammatory biomarkers and hormones	Testosterone	High vs low	General	Gen	ER+ BrCa	5	5	NR/NR	ReRi	Adjusted	1.37 (1.14, 1.65)	0.000836015	1.14 (0.86, 1.51)	1.02, 1.85	0	0.396253	N/A	N/A	8	W/Sg	Testosterone - Gen - 34670801
355			34670801	Drummond	2022	Biomarkers	Inflammatory biomarkers and hormones	Testosterone	High vs low	Premenopausal	Pre	BrCa	6	6	2281/6045	ReRi	Adjusted	1.69 (1.30, 2.21)	0.000103283	1.56 (1.15, 2.12)	0.83, 3.47	46.6775	0.1805	4/4.82	N/A	8	Suggestive	Testosterone - Pre - 34670801
359			34670801	Drummond	2022	Biomarkers	Inflammatory biomarkers and hormones	Testosterone	High vs low	Postmenopausal	Post	BrCa	14	16	2922/8848	ReRi	Adjusted	1.67 (1.39, 2.00)	2.72705e-08	1.50 (1.19, 1.89)	1.02, 2.74	37.3873	0.653128	7/9.15	N/A	8	Strong	Testosterone - Post - 34670801
360			34670801	Drummond	2022	Biomarkers	Inflammatory biomarkers and hormones	Testosterone, free	High vs low	General	Gen	BrCa	10	15	4252/11123	ReRi	Adjusted	1.86 (1.56, 2.21)	3.31883e-12	1.90 (1.47, 2.45)	1.12, 3.09	45.2322	0.0639029	8/12.36	N/A	8	Strong	Testosterone, free - Gen - 34670801
362			34670801	Drummond	2022	Biomarkers	Inflammatory biomarkers and hormones	Testosterone, free	High vs low	General	Gen	ER- BrCa	3	3	NR/NR	ReRi	Adjusted	1.71 (1.14, 2.55)	0.00927051	1.81 (1.06, 3.10)	0.13, 23.26	0	0.797655	N/A	N/A	8	Weak	Testosterone, free - Gen - 34670801
364			34670801	Drummond	2022	Biomarkers	Inflammatory biomarkers and hormones	Testosterone, free	High vs low	General	Gen	ER+ BrCa	3	3	NR/NR	ReRi	Adjusted	1.93 (1.48, 2.51)	1.10882e-06	2.03 (1.39, 2.97)	0.35, 10.73	0	0.892916	N/A	N/A	8	W/Sg	Testosterone, free - Gen - 34670801
361			34670801	Drummond	2022	Biomarkers	Inflammatory biomarkers and hormones	Testosterone, free	High vs low	Premenopausal	Pre	BrCa	4	4	2183/5779	ReRi	Adjusted	1.51 (1.15, 1.99)	0.00333365	1.33 (0.99, 1.79)	0.67, 3.40	48.2132	0.0383736	2/3.23	N/A	8	Weak	Testosterone, free - Pre - 34670801
363			34670801	Drummond	2022	Biomarkers	Inflammatory biomarkers and hormones	Testosterone, free	High vs low	Postmenopausal	Post	BrCa	8	10	1662/4441	ReRi	Adjusted	2.06 (1.76, 2.41)	5.82905e-20	1.90 (1.47, 2.45)	1.72, 2.47	0	0.447295	N/A	N/A	8	HSg/Str	Testosterone, free - Post - 34670801
-		OLD	31003933	Yoon	2019	Biomarkers	Inflammatory biomarkers and hormones	TNFa	High vs low	General	Gen	BrCa	2	2	1321/3026	OR	Adjusted	0.75 (0.58, 0.97)	0.0291152	0.82 (0.59, 1.14)	N/A	0	N/A	1/1.09	NP	10	Weak	TNFa - Gen - 31003933	-1
-		OLD	31003933	Yoon	2019	Biomarkers	Inflammatory biomarkers and hormones	TNFa	Per 1 pg/mL	General	Gen	BrCa	3	3	932/1804	OR	Adjusted	0.94 (0.84, 1.05)	0.266109	0.94 (0.84, 1.05)	0.46, 1.92	0	0.918736	N/A	N/A	10	NS	TNFa - Gen - 31003933	0
-		OLD	15239137	Saadatian-Elahi	2004	Biomarkers	Lipoproteins and fatty acids	Alpha linolenic acid	High vs low	General	Gen	BrCa	7	9	1389/3050	RR	Adjusted	0.80 (0.60, 1.07)	0.133671	0.90 (0.60, 1.50)	0.41, 1.59	32.5123	0.341933	N/A	N/A	2	NS	Alpha linolenic acid - Gen - 15239137	0
-		OLD	15239137	Saadatian-Elahi	2004	Biomarkers	Lipoproteins and fatty acids	Alpha linolenic acid	High vs low	Postmenopausal	Post	BrCa	3	3	267/798	RR	Adjusted	1.14 (0.72, 1.79)	0.579293	1.38 (0.70, 2.70)	0.05, 26.04	4.37761	0.306348	N/A	N/A	2	NS	Alpha linolenic acid - Post - 15239137	0
217	Remains, new exposure	New	35956117	Nouri	2022	Biomarkers	Lipoproteins and fatty acids	Apolipoprotein A	High vs low	General	Gen	BrCa	3	3	8770/308319	RR	Adjusted	0.96 (0.70, 1.30)	0.783804	1.08 (0.90, 1.29)	0.02, 39.21	83.4614	0.160955	1/1.56	NP	11	NS	Apolipoprotein A - Gen - 35956117	0
-		OLD	29902077	Yang	2018	Biomarkers	Lipoproteins and fatty acids	Arachidonic acid	High vs low	General	Gen	BrCa	20	20	7108/20029	RR	Adjusted	0.88 (0.77, 1.01)	0.0606734	1.03 (0.84, 1.25)	0.67, 1.16	15.3494	0.188586	1/1.08	NP	7	NS	Arachidonic acid - Gen - 29902077	0
-		OLD	29902077	Yang	2018	Biomarkers	Lipoproteins and fatty acids	DHA	High vs low	General	Gen	BrCa	17	18	6901/19675	RR	Adjusted	0.64 (0.48, 0.84)	0.0016207	0.94 (0.77, 1.14)	0.20, 1.98	79.7162	0.0321392	6/1.42	0.00183623	7	Weak	DHA - Gen - 29902077	-1
-		OLD	29902077	Yang	2018	Biomarkers	Lipoproteins and fatty acids	DPA	High vs low	General	Gen	BrCa	11	11	2361/9346	RR	Adjusted	0.51 (0.34, 0.76)	0.00104326	0.64 (0.44, 0.94)	0.12, 2.15	81.6507	0.325948	3/7.76	NP	7	Weak	DPA - Gen - 29902077	-1
-		OLD	29902077	Yang	2018	Biomarkers	Lipoproteins and fatty acids	EPA	High vs low	General	Gen	BrCa	16	16	6369/18704	RR	Adjusted	0.69 (0.58, 0.81)	1.63046e-05	0.83 (0.68, 1.01)	0.42, 1.12	41.6494	0.141415	4/4.69	NP	7	Suggestive	EPA - Gen - 29902077	-2
214	Remains, replaces an old exposure	New	35956117	Nouri	2022	Biomarkers	Lipoproteins and fatty acids	HDL-C	High vs low	General	Gen	BrCa	13	13	11288/457538	RR	Adjusted	0.85 (0.72, 0.99)	0.0380781	0.77 (0.64, 0.93)	0.50, 1.43	68.2527	0.256211	4/7.77	NP	11	Weak	HDL-C - Gen - 35956117	-1
-		OLD	26173770	Touvier	2015	Biomarkers	Lipoproteins and fatty acids	HDL-C	Per 1 mmol/L	General	Gen	BrCa	6	6	9783/155267	HR	Adjusted	0.87 (0.69, 1.09)	0.219602	1.09 (0.86, 1.39)	0.47, 1.60	46.608	0.111805	1/2.07	NP	8	NS	HDL-C - Gen - 26173770	0
218	Remains, replaces an old exposure	New	35956117	Nouri	2022	Biomarkers	Lipoproteins and fatty acids	LDL-C	High vs low	General	Gen	BrCa	4	4	7041/271993	RR	Adjusted	0.93 (0.79, 1.09)	0.378928	0.92 (0.75, 1.13)	0.66, 1.32	0	0.166325	0/1.28	NP	11	NS	LDL-C - Gen - 35956117	0
-		OLD	26434699	Zhou	2015	Biomarkers	Lipoproteins and fatty acids	Linoleic acid	High vs low	Western	West	BrCa	5	7	693/25832	RR	Adjusted	0.80 (0.55, 1.16)	0.230139	0.99 (0.89, 1.10)	0.31, 2.07	48.599	0.188164	2/0.35	0.0448272	8	NS	Linoleic acid - West - 26434699	0
-		OLD	15239137	Saadatian-Elahi	2004	Biomarkers	Lipoproteins and fatty acids	MUFA	High vs low	General	Gen	BrCa	5	6	734/1897	RR	Adjusted	1.41 (0.85, 2.36)	0.183138	1.20 (0.70, 1.90)	0.31, 6.49	59.4219	0.503299	N/A	N/A	2	NS	MUFA - Gen - 15239137	0
-		OLD	15239137	Saadatian-Elahi	2004	Biomarkers	Lipoproteins and fatty acids	MUFA	High vs low	Postmenopausal	Post	BrCa	3	3	267/798	RR	Adjusted	2.27 (1.07, 4.81)	0.0320086	1.78 (0.81, 3.92)	0.00, 5570.58	52.547	0.607777	N/A	N/A	2	Weak	MUFA - Post - 15239137	1
-		OLD	29902077	Yang	2018	Biomarkers	Lipoproteins and fatty acids	n-3 LC-PUFA	High vs low	General	Gen	BrCa	22	22	7725/21869	RR	Adjusted	0.67 (0.53, 0.86)	0.00190862	0.90 (0.74, 1.09)	0.24, 1.93	76.104	0.296055	4/2.85	0.517278	7	Weak	n-3 LC-PUFA - Gen - 29902077	-1
-		OLD	29902077	Yang	2018	Biomarkers	Lipoproteins and fatty acids	n-3 LC-PUFA (adipose tissue)	High vs low	General	Gen	BrCa	6	6	1262/2356	RR	Adjusted	0.94 (0.64, 1.37)	0.746475	0.97 (0.57, 1.67)	0.39, 2.29	29.8	0.822	1/0.318	0.279	7	NS	n-3 LC-PUFA (adipose tissue) - Gen - 29902077	0
-		OLD	29902077	Yang	2018	Biomarkers	Lipoproteins and fatty acids	n-3 LC-PUFA (erythrocytes)	High vs low	General	Gen	BrCa	6	6	666/2190	RR	Adjusted	0.19 (0.13, 0.27)	2.72743e-19	0.21 (0.13, 0.34)	0.01, 2.95	11.1	0.389	N/A	N/A	7	Weak	n-3 LC-PUFA (erythrocytes) - Gen - 29902077	-1
-		OLD	23814120	Zheng	2013	Biomarkers	Lipoproteins and fatty acids	n-3 PUFA	High vs low	General	Gen	BrCa	7	8	NR/NR	RR	Adjusted	0.86 (0.73, 1.02)	0.0833678	0.96 (0.64, 1.15)	0.65, 1.15	10.9072	0.350026	N/A	N/A	11	NS	n-3 PUFA - Gen - 23814120	0
-		OLD	29902077	Yang	2018	Biomarkers	Lipoproteins and fatty acids	n-3/n-6 PUFA ratio (serum)	High vs low	General	Gen	BrCa	16	16	6060/17201	RR	Adjusted	0.66 (0.52, 0.82)	0.000299787	0.90 (0.74, 1.10)	0.30, 1.45	65.3072	0.0263848	3/2.14	0.463444	7	Suggestive	n-3/n-6 PUFA ratio (serum) - Gen - 29902077	-2
-		OLD	24548731	Yang	2014	Biomarkers	Lipoproteins and fatty acids	n-3/n-6 PUFA ratio (serum, diet)	High vs low	General	Gen	BrCa	11	12	632146/904778	RR	Adjusted	0.90 (0.82, 0.99)	0.0276604	0.91 (0.82, 1.01)	0.76, 1.06	11.7716	0.136102	0/2.67	NP	10	Weak	n-3/n-6 PUFA ratio (serum, diet) - Gen - 24548731	-1
-		OLD	26595162	Cao	2016	Biomarkers	Lipoproteins and fatty acids	n-6 PUFA	High vs low	General	Gen	BrCa	7	7	1334/3511	RR	Adjusted	0.84 (0.60, 1.18)	0.31432	0.97 (0.61, 1.53)	0.34, 2.07	46.2196	0.0863329	1/0.38	0.320727	8	NS	n-6 PUFA - Gen - 26595162	0
-		OLD	15239137	Saadatian-Elahi	2004	Biomarkers	Lipoproteins and fatty acids	Oleic acid	High vs low	General	Gen	BrCa	10	12	1461/3303	RR	Adjusted	0.96 (0.71, 1.29)	0.764188	0.64 (0.51, 0.81)	0.39, 2.36	60.1367	0.153772	N/A	N/A	2	NS	Oleic acid - Gen - 15239137	0
-		OLD	15239137	Saadatian-Elahi	2004	Biomarkers	Lipoproteins and fatty acids	Oleic acid	High vs low	Postmenopausal	Post	BrCa	3	3	267/798	RR	Adjusted	1.60 (0.83, 3.09)	0.16075	1.02 (0.98, 2.25)	0.00, 2123.92	61.7544	0.29273	N/A	N/A	2	NS	Oleic acid - Post - 15239137	0
-		OLD	15239137	Saadatian-Elahi	2004	Biomarkers	Lipoproteins and fatty acids	Palmitic acid	High vs low	General	Gen	BrCa	8	10	1098/2408	RR	Adjusted	0.96 (0.65, 1.41)	0.827611	1.10 (0.70, 1.80)	0.31, 2.97	55.561	0.717952	N/A	N/A	2	NS	Palmitic acid - Gen - 15239137	0
-		OLD	15239137	Saadatian-Elahi	2004	Biomarkers	Lipoproteins and fatty acids	Palmitic acid	High vs low	Postmenopausal	Post	BrCa	3	3	267/798	RR	Adjusted	1.89 (1.20, 2.98)	0.00617949	1.49 (0.75, 2.96)	0.10, 36.12	0	0.16167	N/A	N/A	2	Weak	Palmitic acid - Post - 15239137	1
-		OLD	15239137	Saadatian-Elahi	2004	Biomarkers	Lipoproteins and fatty acids	Palmitoleic acid	High vs low	General	Gen	BrCa	2	2	267/798	RR	Adjusted	1.26 (0.41, 3.89)	0.692601	0.73 (0.41, 1.32)	N/A	80.585	N/A	1/0.73	1	2	NS	Palmitoleic acid - Gen - 15239137	0
-		OLD	26595162	Cao	2016	Biomarkers	Lipoproteins and fatty acids	SFA	High vs low	General	Gen	BrCa	7	7	1334/3511	RR	Adjusted	1.00 (0.77, 1.28)	0.977408	0.73 (0.44, 1.22)	0.72, 1.39	0	0.0544643	0/3.11	NP	8	NS	SFA - Gen - 26595162	0
-		OLD	15239137	Saadatian-Elahi	2004	Biomarkers	Lipoproteins and fatty acids	Stearic acid	High vs low	General	Gen	BrCa	8	10	1098/2408	RR	Adjusted	0.90 (0.69, 1.18)	0.453844	1.00 (0.60, 1.70)	0.62, 1.31	3.90482	0.711087	N/A	N/A	2	NS	Stearic acid - Gen - 15239137	0
-		OLD	15239137	Saadatian-Elahi	2004	Biomarkers	Lipoproteins and fatty acids	Stearic acid	High vs low	Postmenopausal	Post	BrCa	3	3	267/798	RR	Adjusted	0.68 (0.42, 1.08)	0.103821	0.68 (0.32, 1.48)	0.03, 14.12	0	0.490595	N/A	N/A	2	NS	Stearic acid - Post - 15239137	0
216	Remains, replaces an old exposure	New	35956117	Nouri	2022	Biomarkers	Lipoproteins and fatty acids	Total Cholesterol	High vs low	General	Gen	BrCa	14	14	25843/1085319	RR	Adjusted	0.98 (0.90, 1.06)	0.570864	1.06 (1.01, 1.12)	0.76, 1.26	67.164	0.481029	2/3.59	NP	11	NS	Total Cholesterol - Gen - 35956117	0
-		OLD	26173770	Touvier	2015	Biomarkers	Lipoproteins and fatty acids	Total Cholesterol	Per 1 mmol/L	General	Gen	BrCa	13	13	21436/992565	HR	Adjusted	0.97 (0.94, 1.00)	0.0639142	0.98 (0.95, 1.01)	0.88, 1.07	67.6217	0.906039	5/0.94	0.00154796	8	NS	Total Cholesterol - Gen - 26173770	0
-		OLD	30954361	Anjom-Shoae	2019	Biomarkers	Lipoproteins and fatty acids	Trans fatty acids	High vs low	General	Gen	BrCa	4	5	3729/8154	OR	Adjusted	1.19 (0.88, 1.61)	0.262075	0.93 (0.81, 1.07)	0.49, 2.90	54.8982	0.129453	1/0.63	0.491269	10	NS	Trans fatty acids - Gen - 30954361	0
-		OLD	30954361	Anjom-Shoae	2019	Biomarkers	Lipoproteins and fatty acids	Trans fatty acids	High vs low	Postmenopausal	Post	BrCa	3	3	620/1821	OR	Adjusted	1.40 (0.98, 2.00)	0.0639576	1.10 (0.75, 1.62)	0.06, 32.47	27.5712	0.637498	1/0.28	0.257182	10	NS	Trans fatty acids - Post - 30954361	0
215	Remains, replaces an old exposure	New	35956117	Nouri	2022	Biomarkers	Lipoproteins and fatty acids	Triglycerides	High vs low	General	Gen	BrCa	12	12	16560/727806	RR	Adjusted	1.02 (0.91, 1.13)	0.784742	0.91 (0.84, 0.99)	0.74, 1.39	54.015	0.0692675	3/4.08	NP	11	NS	Triglycerides - Gen - 35956117	0
151	Remains, replaces an old exposure	New	31884419	Song	2019	Biomarkers	Micronutrients	25(OH)D	High vs low	General	Gen	BrCa	50	50	29339/211425	OR	Adjusted	0.64 (0.56, 0.73)	9.28182e-11	1.00 (0.95, 1.05)	0.28, 1.45	88.3216	2.02791e-05	27/2.50	2.58558e-22	10	Suggestive	25(OH)D - Gen - 31884419	-2
152	Remains, new exposure	New	31884419	Song	2019	Biomarkers	Micronutrients	25(OH)D	Per 5 nmol/L	General	Gen	BrCa	36	40	28096/149357	OR	Adjusted	0.94 (0.93, 0.96)	1.44918e-10	0.97 (0.96, 0.99)	0.85, 1.05	91.0598	0.00126308	23/2.57	1.16984e-17	10	Highly suggestive	25(OH)D - Gen - 31884419	-3
-		OLD	30904218	Hossain	2019	Biomarkers	Micronutrients	25(OH)D deficiency (< 10 ng/mL)	Yes vs no	General	Gen	BrCa	5	5	1306/2796	OR	Adjusted	2.47 (1.33, 4.58)	0.00401909	2.00 (1.37, 2.93)	0.28, 22.16	82.5557	0.180037	4/4.25	NP	7	Weak	25(OH)D deficiency (< 10 ng/mL) - Gen - 30904218	1
-		OLD	22760559	Aune	2012	Biomarkers	Micronutrients	A-carotene	High vs low	General	Gen	BrCa	9	11	3332/11063	RR	Adjusted	0.79 (0.66, 0.94)	0.00938509	0.64 (0.47, 0.88)	0.55, 1.12	17.1	0.538	2/8.626	NP	7	Weak	A-carotene - Gen - 22760559	-1
-		OLD	22760559	Aune	2012	Biomarkers	Micronutrients	A-carotene	Per 10 μg/day	General	Gen	BrCa	9	11	3332/11063	RR	Adjusted	0.82 (0.72, 0.93)	0.0026207	0.76 (0.62, 0.93)	0.67, 1.00	7.5	0.569	2/5.408	NP	7	Weak	A-carotene - Gen - 22760559	-1
-		OLD	25316441	Hu	2015	Biomarkers	Micronutrients	A-tocopherol	High vs low	General	Gen	BrCa	16	17	4205/14771	OR	Adjusted	0.94 (0.75, 1.18)	0.590488	0.79 (0.57, 1.09)	0.44, 2.02	57.7589	0.909654	3/5.43	NP	8	NS	A-tocopherol - Gen - 25316441	0
-		OLD	22760559	Aune	2012	Biomarkers	Micronutrients	B-carotene	High vs low	General	Gen	BrCa	11	13	3438/11063	RR	Adjusted	0.82 (0.62, 1.07)	0.140469	0.73 (0.53, 1.01)	0.35, 1.90	58.3	0.957	3/6.754	NP	7	NS	B-carotene - Gen - 22760559	0
-		OLD	22760559	Aune	2012	Biomarkers	Micronutrients	B-carotene	Per 50 μg/dL	General	Gen	BrCa	10	12	3371/11180	RR	Adjusted	0.74 (0.56, 1.00)	0.0460564	0.70 (0.53, 0.93)	0.35, 1.58	46.1	0.717	3/7.463	NP	7	Weak	B-carotene - Gen - 22760559	-1
-		OLD	22760559	Aune	2012	Biomarkers	Micronutrients	B-cryptoxanthin	High vs low	General	Gen	BrCa	7	9	2681/9151	RR	Adjusted	0.85 (0.71, 1.02)	0.0808625	0.95 (0.69, 1.31)	0.68, 1.06	0	0.155	0/0.547	NP	7	NS	B-cryptoxanthin - Gen - 22760559	0
121	Remains, replaces an old exposure	New	32599354	Filippini	2020	Biomarkers	Micronutrients	Cadmium	High vs low	General	Gen	BrCa	4	4	1459/29413	RR	Adjusted	1.01 (0.70, 1.47)	0.943869	1.14 (0.82, 1.59)	0.27, 3.83	45.7009	0.8452	0/0.91	NP	9	NS	Cadmium - Gen - 32599354	0
123	Remains, new exposure	New	32599354	Filippini	2020	Biomarkers	Micronutrients	Cadmium	High vs low	Postmenopausal	Post	BrCa	3	3	NR/NR	RR	Adjusted	1.08 (0.72, 1.62)	0.725368	1.14 (0.82, 1.59)	0.02, 76.63	57.1898	0.510777	N/A	N/A	9	NS	Cadmium - Post - 32599354	0
-		OLD	27608013	Wulaningsih	2016	Biomarkers	Micronutrients	Calcium	Per 1 mmol/L	General	Gen	BrCa	3	3	10863/239859	RR	Adjusted	0.80 (0.66, 0.97)	0.0266937	0.78 (0.63, 0.97)	0.23, 2.84	0	0.853091	N/A	N/A	7	Weak	Calcium - Gen - 27608013	-1
-		OLD	22760559	Aune	2012	Biomarkers	Micronutrients	Carotenoids	High vs low	General	Gen	BrCa	6	7	2518/9248	RR	Adjusted	0.74 (0.57, 0.96)	0.025044	0.76 (0.55, 1.05)	0.36, 1.54	52	0.271	1/4.113	NP	7	Weak	Carotenoids - Gen - 22760559	-1
-		OLD	22760559	Aune	2012	Biomarkers	Micronutrients	Carotenoids	Per 100 μg/dL	General	Gen	BrCa	6	7	2518/9248	RR	Adjusted	0.78 (0.62, 1.00)	0.0469026	0.77 (0.58, 1.02)	0.40, 1.52	52.6	0.49	1/3.857	NP	7	Weak	Carotenoids - Gen - 22760559	-1
-		OLD	28969363	Rienks	2017	Biomarkers	Micronutrients	Daidzein	High vs low	General	Gen	BrCa	8	8	1613/5013	OR	Adjusted	0.66 (0.47, 0.92)	0.0135184	1.04 (0.98, 1.10)	0.23, 1.85	78.7061	0.0102173	2/0.45	0.0716459	8	Weak	Daidzein - Gen - 28969363	-1
-		OLD	28951174	Fu	2017	Biomarkers	Micronutrients	DEHP	High vs low	General	Gen	BrCa	3	10	1448/11335	OR	Adjusted	1.24 (1.04, 1.48)	0.0166823	0.84 (0.52, 1.36)	1.01, 1.53	0	0.331589	2/1.45	0.646157	8	Weak	DEHP - Gen - 28951174	1
-		OLD	30561010	Gào	2018	Biomarkers	Micronutrients	d-ROM (pre-diagnostic)	High vs low	General	Gen	BrCa	2	2	177/1793	HR	Adjusted	1.45 (1.01, 2.09)	0.0465837	1.55 (1.03, 2.34)	N/A	0	N/A	1/0.81	1	3	Weak	d-ROM (pre-diagnostic) - Gen - 30561010	1
-		OLD	20463043	Buck	2010	Biomarkers	Micronutrients	Enterolactone	High vs low	General	Gen	BrCa	12	12	2869/7263	OR	Adjusted	0.79 (0.61, 1.02)	0.0660124	0.73 (0.55, 0.97)	0.33, 1.87	70.8	0.237	6/6.128	NP	5	NS	Enterolactone - Gen - 20463043	0
-		OLD	28969363	Rienks	2017	Biomarkers	Micronutrients	Equol	High vs low	General	Gen	BrCa	4	4	1015/2956	OR	Adjusted	0.90 (0.67, 1.20)	0.472857	1.04 (0.98, 1.10)	0.28, 2.83	61.2094	0.230075	1/0.23	0.213599	8	NS	Equol - Gen - 28969363	0
-		OLD	31170936	Chang	2019	Biomarkers	Micronutrients	Ferritin	High vs low	General	Gen	BrCa	5	6	1857/7085	RR	Adjusted	1.13 (0.78, 1.62)	0.528049	0.67 (0.49, 0.92)	0.38, 3.37	65.2	0.168	2/3.869	NP	10	NS	Ferritin - Gen - 31170936	0
-		OLD	24777595	Tio	2014	Biomarkers	Micronutrients	Folate	High vs low	General	Gen	BrCa	6	7	2403/5226	OR	Adjusted	0.87 (0.60, 1.25)	0.445263	1.42 (1.00, 2.02)	0.29, 2.64	69.6279	0.209915	1/4.18	NP	7	NS	Folate - Gen - 24777595	0
207.1	Remains, new exposure	New	33146633	Ren	2020	Biomarkers	Micronutrients	Folate	Per 5ng/mL	General	Gen	BrCa	9	9	NR/NR	OR	Adjusted	0.99 (0.94, 1.04)	0.654308	0.99 (0.96, 1.03)	0.85, 1.15	71.3607	0.269296	N/A	N/A	10	NS	Folate - Gen - 33146633	0
-		OLD	28969363	Rienks	2017	Biomarkers	Micronutrients	Genistein	High vs low	General	Gen	BrCa	9	9	1824/5722	OR	Adjusted	0.72 (0.54, 0.96)	0.0255634	1.00 (0.95, 1.06)	0.29, 1.75	74.5094	0.0522478	3/0.45	0.00836104	8	Weak	Genistein - Gen - 28969363	-1
-		OLD	31170936	Chang	2019	Biomarkers	Micronutrients	Iron	High vs low	General	Gen	BrCa	4	5	4858/273411	RR	Adjusted	1.22 (1.01, 1.47)	0.0347931	1.24 (1.05, 1.47)	0.68, 2.18	60.8	0.462	N/A	N/A	10	Weak	Iron - Gen - 31170936	1
-		OLD	22760559	Aune	2012	Biomarkers	Micronutrients	Lutein	High vs low	General	Gen	BrCa	4	6	1196/6080	RR	Adjusted	0.70 (0.52, 0.96)	0.0258563	0.97 (0.63, 1.50)	0.37, 1.35	20.6	0.45	2/0.277	0.027	7	Weak	Lutein - Gen - 22760559	-1
-		OLD	22760559	Aune	2012	Biomarkers	Micronutrients	Lutein	Per 25 μg/day	General	Gen	BrCa	4	6	1196/6080	RR	Adjusted	0.68 (0.52, 0.90)	0.00618236	0.68 (0.44, 1.05)	0.46, 1.01	0	0.663	0/3.725	NP	7	Weak	Lutein - Gen - 22760559	-1
-		OLD	22760559	Aune	2012	Biomarkers	Micronutrients	Lutein/ zeaxanthin	High vs low	General	Gen	BrCa	3	3	1485/3071	RR	Adjusted	0.76 (0.59, 0.98)	0.0365302	0.74 (0.55, 1.00)	0.15, 3.91	0	0.219	0/1.971	NP	7	Weak	Lutein/ zeaxanthin - Gen - 22760559	-1
-		OLD	22760559	Aune	2012	Biomarkers	Micronutrients	Lutein/ zeaxanthin	Per 25 μg/dL	General	Gen	BrCa	3	3	1485/3071	RR	Adjusted	0.68 (0.48, 0.97)	0.035713	0.61 (0.38, 0.98)	0.07, 6.89	0	0.134	1/2.611	NP	7	Weak	Lutein/ zeaxanthin - Gen - 22760559	-1
-		OLD	22760559	Aune	2012	Biomarkers	Micronutrients	Lycopene	High vs low	General	Gen	BrCa	9	11	3332/11063	RR	Adjusted	0.86 (0.73, 1.02)	0.0794735	1.01 (0.73, 1.39)	0.71, 1.04	0	0.131	0/0.507	NP	7	NS	Lycopene - Gen - 22760559	0
-		OLD	22760559	Aune	2012	Biomarkers	Micronutrients	Lycopene	Per 25 μg/dL	General	Gen	BrCa	9	11	3332/11063	RR	Adjusted	0.85 (0.74, 0.98)	0.0235747	0.96 (0.82, 1.12)	0.66, 1.10	13.8	0.183	2/0.618	0.123	7	Weak	Lycopene - Gen - 22760559	-1
-		OLD	28951174	Fu	2017	Biomarkers	Micronutrients	MBP/MiBP	High vs low	General	Gen	BrCa	3	5	735/7084	OR	Adjusted	0.76 (0.58, 0.98)	0.037185	0.71 (0.42, 1.18)	0.50, 1.16	0	0.937847	0/2.17	NP	8	Weak	MBP/MiBP - Gen - 28951174	-1
-		OLD	28951174	Fu	2017	Biomarkers	Micronutrients	Phthalate metabolites	High vs low	General	Gen	BrCa	4	25	3659/30314	OR	Adjusted	0.96 (0.80, 1.14)	0.611349	0.84 (0.52, 1.36)	0.48, 1.90	53.2784	0.856132	5/3.75	0.411035	8	NS	Phthalate metabolites - Gen - 28951174	0
-		OLD	23907430	Wu	2013	Biomarkers	Micronutrients	PLP	High vs low	General	Gen	BrCa	5	5	2509/5018	RR	Adjusted	0.80 (0.66, 0.98)	0.0277843	0.70 (0.50, 0.98)	0.58, 1.11	0.34395	0.0996172	1/3.57	NP	7	Weak	PLP - Gen - 23907430	-1
-		OLD	25316441	Hu	2015	Biomarkers	Micronutrients	Retinol	High vs low	General	Gen	BrCa	18	19	4770/15805	OR	Adjusted	0.81 (0.62, 1.06)	0.12774	0.78 (0.56, 1.08)	0.28, 2.38	74.2436	0.643698	3/6.57	NP	8	NS	Retinol - Gen - 25316441	0
147	Remains, new exposure	New	32462920	Farhangi	2021	Biomarkers	Micronutrients	Total Antioxidant Capacity	High vs low	General	Gen	BrCa	2	2	25075/50148	RR	Adjusted	0.68 (0.54, 0.86)	0.00102156	0.68 (0.50, 0.94)	NA	0	N/A	2/2.00	1	9	Weak	Total Antioxidant Capacity - Gen - 32462920	-1
-		OLD	31170936	Chang	2019	Biomarkers	Micronutrients	Transferrin saturation	High vs low	General	Gen	BrCa	3	3	1607/31411	RR	Adjusted	1.16 (0.91, 1.47)	0.225098	1.10 (0.91, 1.34)	0.11, 12.33	43.4	0.41	1/0.587	0.479	10	NS	Transferrin saturation - Gen - 31170936	0
333	Remains, replaces an old exposure	New	32241696	Zeng	2020	Biomarkers	Micronutrients	Vitamin B12	High vs low	General	Gen	BrCa	3	3	2945/24075	RR	Adjusted	0.99 (0.82, 1.18)	0.880619	1.06 (0.85, 1.31)	0.31, 3.17	0	0.252166	0/0.38	NP	8	NS	Vitamin B12 - Gen - 32241696	0
332	Remains, new exposure	New	32241696	Zeng	2020	Biomarkers	Micronutrients	Vitamin B6	High vs low	General	Gen	BrCa	2	2	2150/4300	RR	Adjusted	0.89 (0.72, 1.08)	0.237122	0.91 (0.73, 1.13)	NA	0	N/A	0/0.45	NP	8	NS	Vitamin B6 - Gen - 32241696	0
-		OLD	22760559	Aune	2012	Biomarkers	Micronutrients	Zeaxanthin	High vs low	General	Gen	BrCa	3	4	837/2117	RR	Adjusted	0.81 (0.58, 1.13)	0.217145	0.77 (0.48, 1.23)	0.39, 1.68	0	0.876	N/A	N/A	7	NS	Zeaxanthin - Gen - 22760559	0
-		OLD	22760559	Aune	2012	Biomarkers	Micronutrients	Zeaxanthin	Per 5 μg/dL	General	Gen	BrCa	3	4	837/2117	RR	Adjusted	0.93 (0.77, 1.11)	0.406301	0.98 (0.81, 1.19)	0.61, 1.42	2.1	0.391	N/A	N/A	7	NS	Zeaxanthin - Gen - 22760559	0
-		OLD	30206060	Bond-Smith	2018	Breast characteristics	Breast characteristics	BIRADS classification	B vs A	General	Gen	BrCa	11	11	NR/NR	OR	Adjusted	1.74 (1.46, 2.07)	5.9e-10	1.52 (1.42, 1.64)	1.12, 2.70	53.6	0.619	N/A	N/A	4	N/E	BIRADS classification - Gen - 30206060	0
-		OLD	30206060	Bond-Smith	2018	Breast characteristics	Breast characteristics	BIRADS classification	C vs A	General	Gen	BrCa	11	11	NR/NR	OR	Adjusted	1.97 (1.58, 2.44)	9.696e-10	1.87 (1.74, 2.01)	1.08, 3.59	67.1	0.984	N/A	N/A	4	N/E	BIRADS classification - Gen - 30206060	0
-		OLD	30206060	Bond-Smith	2018	Breast characteristics	Breast characteristics	BIRADS classification	D vs A	General	Gen	BrCa	11	11	NR/NR	OR	Adjusted	2.14 (1.62, 2.83)	9.687e-08	2.06 (1.90, 2.24)	1.03, 4.42	69.5	0.854	N/A	N/A	4	N/E	BIRADS classification - Gen - 30206060	0
137	Remains, new exposure	New	36183671	Bodewes	2022	Breast characteristics	Breast characteristics	BIRADS classification	D vs B	General	Gen	BrCa	5	5	7976/359643	OR	Adjusted	2.11 (1.84, 2.42)	6.2511e-27	2.30 (2.10, 2.52)	1.42, 3.12	47.6977	0.421712	4/4.99	NP	10	Convincing	BIRADS classification - Gen - 36183671	4
-		OLD	23239150	Antoni	2012	Breast characteristics	Breast characteristics	Breast density	≥ 75% vs < 25%	Western	West	ER+ BrCa	3	3	1211/4048	RR	Adjusted	3.05 (2.20, 4.24)	2.78e-11	2.94 (2.02, 4.28)	0.19, 49.78	22.8	0.798	3/3	1	3	Highly suggestive	Breast density - West - 23239150	3
-		OLD	23239150	Antoni	2012	Breast characteristics	Breast characteristics	Breast density	50%-74% vs < 25%	Western	West	ER+ BrCa	4	4	1820/139297	RR	Adjusted	2.43 (2.12, 2.78)	4.74e-37	2.53 (2.12, 3.01)	1.80, 3.28	0.1	0.399	4/4	1	3	Convincing	Breast density - West - 23239150	4
-		OLD	23239150	Antoni	2012	Breast characteristics	Breast characteristics	Breast density	25%-49% vs < 25%	Western	West	ER+ BrCa	4	4	1514/6255	RR	Adjusted	1.38 (1.24, 1.54)	5.04e-09	1.38 (1.22, 1.57)	1.09, 1.76	0	0.791	3/3.112	NP	3	Convincing	Breast density - West - 23239150	4
-		OLD	23239150	Antoni	2012	Breast characteristics	Breast characteristics	Breast density	≥ 75% vs < 25%	Western	West	ER- BrCa	3	3	334/137969	RR	Adjusted	3.15 (1.68, 5.93)	0.000364877	4.78 (2.42, 9.44)	0.01, 1157.70	35.5	0.056	N/A	N/A	3	Weak	Breast density - West - 23239150	1
-		OLD	23239150	Antoni	2012	Breast characteristics	Breast characteristics	Breast density	50%-74% vs < 25%	Western	West	ER- BrCa	4	4	492/137969	RR	Adjusted	1.95 (1.40, 2.73)	8.87105e-05	1.53 (1.11, 2.11)	0.65, 5.84	29.5	0.363	N/A	N/A	3	Weak	Breast density - West - 23239150	1
-		OLD	23239150	Antoni	2012	Breast characteristics	Breast characteristics	Breast density	25%-49% vs < 25%	Western	West	ER- BrCa	4	4	370/5111	RR	Adjusted	1.39 (0.90, 2.13)	0.136425	0.95 (0.67, 1.34)	0.27, 7.10	52.2	0.086	N/A	N/A	3	NS	Breast density - West - 23239150	0
-		OLD	27951629	Bae	2016	Breast characteristics	Breast characteristics	Breast density	High vs low	Premenopausal, Asian	Pre	BrCa	2	2	205/970	OR	Adjusted	3.22 (2.23, 4.66)	5.15e-10	3.39 (2.17, 5.30)	N/A	0	N/A	2/1.999	1	5	Weak	Breast density - Pre - 27951629	1
-		OLD	27951629	Bae	2016	Breast characteristics	Breast characteristics	Breast density	High vs low	Postmenopausal, Asian	Post	BrCa	3	3	410/1398	OR	Adjusted	1.62 (1.13, 2.32)	0.00814051	1.40 (0.82, 2.40)	0.65, 5.84	0	0.027	1/1.24	0.778	5	Weak	Breast density - Post - 27951629	1
-		OLD	26550776	Balk	2015	Breast characteristics	Breast characteristics	Breast implants	With vs without silicone gel implants	General	Gen	BrCa	6	6	4642/140406	RR	Adjusted	0.63 (0.56, 0.70)	2.08679e-17	0.60 (0.53, 0.68)	0.54, 0.73	0	0.655	2/3.273	NP	6	Convincing	Breast implants - Gen - 26550776	-4
-		OLD	27951629	Bae	2016	Breast characteristics	Breast characteristics	Total breast area	High vs low	Premenopausal, Asian	Pre	BrCa	2	2	205/970	OR	Adjusted	0.93 (0.54, 1.51)	0.671795	0.95 (0.57, 1.57)	N/A	0	N/A	0/0.115	NP	5	NS	Total breast area - Pre - 27951629	0
-		OLD	27951629	Bae	2016	Breast characteristics	Breast characteristics	Total breast area	High vs low	Postmenopausal, Asian	Post	BrCa	2	2	205/970	OR	Adjusted	1.96 (0.76, 5.07)	0.165839	1.26 (0.96, 1.65)	N/A	86.6	N/A	1/0.413	0.371	5	NS	Total breast area - Post - 27951629	0
-		OLD	16775176	McCormack	2006	Breast characteristics	Breast characteristics	Wolfe grade	P1 vs N1	General	Gen	BrCa	3	3	2117/25114	RR	Adjusted	1.76 (1.41, 2.19)	3.83115e-07	1.68 (1.30, 2.10)	0.43, 7.21	0	0.0375408	3/2.74	1	5	Highly suggestive	Wolfe grade - Gen - 16775176	3
-		OLD	16775176	McCormack	2006	Breast characteristics	Breast characteristics	Wolfe grade	P2 vs N1	General	Gen	BrCa	4	4	2664/26133	RR	Adjusted	3.05 (2.54, 3.66)	7.93146e-33	2.83 (2.20, 3.60)	2.04, 4.56	0	0.0545763	4/4	1	5	Highly suggestive	Wolfe grade - Gen - 16775176	3
-		OLD	16775176	McCormack	2006	Breast characteristics	Breast characteristics	Wolfe grade	Dy vs N1	General	Gen	BrCa	4	4	2664/26133	RR	Adjusted	3.98 (2.53, 6.27)	2.32996e-09	2.73 (2.00, 3.70)	0.68, 23.18	55.9462	0.272348	4/4	1	5	Highly suggestive	Wolfe grade - Gen - 16775176	3
-		OLD	16775176	McCormack	2006	Breast characteristics	Breast characteristics	Wolfe grade	P2+Dy vs N1+P1	General	Gen	BrCa	5	6	584/10496	RR	Adjusted	1.86 (1.49, 2.32)	3.27332e-08	2.09 (1.52, 2.86)	1.36, 2.55	0	0.508029	3/4.75	NP	5	Weak	Wolfe grade - Gen - 16775176	1
46	Remains, new exposure	New	34698654	Poorolajal	2021	Diet and dietary supplements	Alcohol consumption	Alcohol	Current vs non-drinkers	General	Gen	BrCa	46	46	NR/2046560	RR	Adjusted	1.09 (1.06, 1.12)	4.08889e-10	1.04 (1.02, 1.07)	0.97, 1.23	66.7418	0.463682	N/A	N/A	10	N/E	Alcohol - Gen - 34698654	0
47	Remains, new exposure	New	34698654	Poorolajal	2021	Diet and dietary supplements	Alcohol consumption	Alcohol	Former vs non-drinkers	General	Gen	BrCa	10	10	NR/352560	RR	Adjusted	1.22 (1.07, 1.39)	0.00298475	1.05 (0.97, 1.15)	0.88, 1.69	43.8561	0.0608126	N/A	N/A	10	Weak	Alcohol - Gen - 34698654	1
-		OLD	28546524	Choi	2018	Diet and dietary supplements	Alcohol consumption	Alcohol	≤ 1 drink/day vs non-drinking	General	Gen	BrCa	25	25	NR/3102375	RR	Adjusted	1.09 (1.06, 1.12)	7.67182e-10	1.08 (1.06, 1.11)	1.02, 1.17	32.8	0.15	N/A	N/A	6	N/E	Alcohol - Gen - 28546524	0
-		OLD	18067133	Suzuki	2007	Diet and dietary supplements	Alcohol consumption	Alcohol	High vs low	General	Gen	ER+ PR+ BrCa	18	18	11117/183943	RR	Adjusted	1.22 (1.11, 1.34)	2.56e-05	1.20 (1.01, 1.42)	0.95, 1.58	33.1	0.11	7/9.152	NP	3	Suggestive	Alcohol - Gen - 18067133	2
-		OLD	18067133	Suzuki	2007	Diet and dietary supplements	Alcohol consumption	Alcohol	High vs low	General	Gen	ER- PR- BrCa	18	18	4399/178769	RR	Adjusted	1.10 (0.98, 1.24)	0.115	1.00 (0.82, 1.23)	0.87, 1.38	13.1	0.299	0/0.9	NP	3	NS	Alcohol - Gen - 18067133	0
-		OLD	18067133	Suzuki	2007	Diet and dietary supplements	Alcohol consumption	Alcohol	High vs low	General	Gen	ER+ PR- BrCa	12	12	1863/165054	RR	Adjusted	1.28 (1.07, 1.53)	0.0063	1.60 (1.16, 2.22)	0.83, 1.97	30.6	0.16	2/9.303	NP	3	Weak	Alcohol - Gen - 18067133	1
-		OLD	27039752	Chen	2016	Diet and dietary supplements	Alcohol consumption	Wine	High vs low	General	Gen	BrCa	26	26	21083/563411	RR	Adjusted	1.36 (1.20, 1.54)	2.08059e-06	1.12 (1.01, 1.25)	0.82, 2.25	67	0.151	12/7.168	0.046	9	Suggestive	Wine - Gen - 27039752	2
125	Remains, new exposure	New	35220083	Li	2022	Diet and dietary supplements	Carbohydrates	Carbohydrate intake	High vs low	General	Gen	BrCa	41	55	88486/3206911	RR	Adjusted	0.98 (0.95, 1.00)	0.0944601	0.96 (0.95, 0.98)	0.89, 1.08	53.9527	0.850301	N/A	N/A	11	NS	Carbohydrate intake - Gen - 35220083	0
-		OLD	28969357	Schlesinger	2017	Diet and dietary supplements	Carbohydrates	Carbohydrate intake	Per 50 g/day	General	Gen	BrCa	11	11	30201/885890	RR	Adjusted	1.00 (0.96, 1.05)	0.955245	1.00 (0.96, 1.04)	0.89, 1.13	57.4	0.98	3/0.55	0.015	7	NS	Carbohydrate intake - Gen - 28969357	0
-		OLD	28969357	Schlesinger	2017	Diet and dietary supplements	Carbohydrates	Carbohydrate intake	Per 50 g/day	Premenopausal	Pre	BrCa	4	4	19117/587343	RR	Adjusted	1.03 (0.91, 1.17)	0.671446	0.99 (0.91, 1.07)	0.60, 1.76	76.6	0.168	1/0.266	0.241	7	NS	Carbohydrate intake - Pre - 28969357	0
-		OLD	28969357	Schlesinger	2017	Diet and dietary supplements	Carbohydrates	Carbohydrate intake	Per 50 g/day	Postmenopausal	Post	BrCa	9	9	28697/832791	RR	Adjusted	1.00 (0.95, 1.06)	0.889414	1.00 (0.96, 1.04)	0.88, 1.14	44.9	0.687	2/0.45	0.071	7	NS	Carbohydrate intake - Post - 28969357	0
141	Remains, new exposure	New	35034169	Long	2019	Diet and dietary supplements	Carbohydrates	Glycemic Index	High vs low	General	Gen	BrCa	14	14	48292/1158844	RR	Adjusted	1.05 (1.01, 1.08)	0.00795815	1.05 (0.99, 1.12)	1.01, 1.09	0	0.557078	1/4.08	NP	10	Weak	Glycemic Index - Gen - 35034169	1
-		OLD	28969357	Schlesinger	2017	Diet and dietary supplements	Carbohydrates	Glycemic index	Per 10 units/day	General	Gen	BrCa	10	10	36826/1110003	RR	Adjusted	1.04 (1.00, 1.07)	0.0344826	1.06 (1.01, 1.12)	0.97, 1.11	24.3	0.389	3/4.244	NP	7	Weak	Glycemic index - Gen - 28969357	1
-		OLD	28969357	Schlesinger	2017	Diet and dietary supplements	Carbohydrates	Glycemic index	Per 10 units/day	Premenopausal	Pre	BrCa	6	6	20856/645380	RR	Adjusted	1.01 (0.93, 1.10)	0.835079	0.93 (0.85, 1.02)	0.82, 1.24	32.7	0.001	0/2.847	NP	7	NS	Glycemic index - Pre - 28969357	0
-		OLD	28969357	Schlesinger	2017	Diet and dietary supplements	Carbohydrates	Glycemic index	Per 10 units/day	Postmenopausal	Post	BrCa	10	10	36826/1110003	RR	Adjusted	1.06 (1.02, 1.10)	0.00268677	1.01 (0.94, 1.09)	0.98, 1.14	17.7	0.912	2/0.624	0.126	7	Weak	Glycemic index - Post - 28969357	1
142	Remains, new exposure	New	35034169	Long	2019	Diet and dietary supplements	Carbohydrates	Glycemic Load	High vs low	General	Gen	BrCa	14	14	48292/1158844	RR	Adjusted	1.02 (0.95, 1.10)	0.523254	1.07 (1.00, 1.14)	0.84, 1.25	51.2116	0.964318	2/5.73	NP	10	NS	Glycemic Load - Gen - 35034169	0
-		OLD	28969357	Schlesinger	2017	Diet and dietary supplements	Carbohydrates	Glycemic load	Per 50 units/day	General	Gen	BrCa	11	11	37723/1148449	RR	Adjusted	1.01 (0.98, 1.04)	0.555265	1.00 (0.99, 1.01)	0.94, 1.09	42.3	0.253	1/0.55	0.431	7	NS	Glycemic load - Gen - 28969357	0
-		OLD	28969357	Schlesinger	2017	Diet and dietary supplements	Carbohydrates	Glycemic load	Per 50 units/day	Premenopausal	Pre	BrCa	7	7	21753/683826	RR	Adjusted	1.07 (0.92, 1.24)	0.372866	1.01 (0.89, 1.14)	0.69, 1.67	71.9	0.021	2/0.424	0.063	7	NS	Glycemic load - Pre - 28969357	0
-		OLD	28969357	Schlesinger	2017	Diet and dietary supplements	Carbohydrates	Glycemic load	Per 50 units/day	Postmenopausal	Post	BrCa	11	11	37723/1148449	RR	Adjusted	1.02 (0.99, 1.06)	0.207632	0.98 (0.91, 1.05)	0.98, 1.06	0.3	0.885	0/1.088	NP	7	NS	Glycemic load - Post - 28969357	0
126	Remains, new exposure	New	35220083	Li	2022	Diet and dietary supplements	Carbohydrates	Sugar	High vs low	General	Gen	BrCa	10	10	NR/NR	RR	Adjusted	1.04 (0.94, 1.14)	0.445704	1.03 (0.94, 1.13)	0.79, 1.35	59.6762	0.820851	N/A	N/A	11	NS	Sugar - Gen - 35220083	0
-		OLD	10.2427/13078	Bamia	2019	Diet and dietary supplements	Coffee, tea and beverages	Coffee	High vs low	General	Gen	BrCa	44	44	86123/1809178	RR	Adjusted	0.98 (0.94, 1.01)	0.180761	1.08 (1.00, 1.16)	0.88, 1.08	16.7	0.15	3/13.255	NP	5	NS	Coffee - Gen - 10.2427/13078	0
-		OLD	10.2427/13078	Bamia	2019	Diet and dietary supplements	Coffee, tea and beverages	Decaffeinated coffee	High vs low	General	Gen	BrCa	15	15	45205/744017	RR	Adjusted	1.00 (0.93, 1.08)	0.999509	1.09 (0.98, 1.21)	0.83, 1.20	31.7	0.396	2/6.242	NP	5	NS	Decaffeinated coffee - Gen - 10.2427/13078	0
119	Remains, replaces an old exposure	New	31959020	Wang	2020	Diet and dietary supplements	Coffee, tea and beverages	Green tea	High vs low	General	Gen	BrCa	14	15	9865/258153	RR	Adjusted	0.88 (0.76, 1.03)	0.104213	0.97 (0.80, 1.16)	0.53, 1.46	62.2122	0.423517	3/0.95	0.0649893	10	NS	Green tea - Gen - 31959020	0
153	Remains, new exposure	New	33557387	Llaha	2021	Diet and dietary supplements	Coffee, tea and beverages	Sugar-sweetened beverages	High vs low	General	Gen	BrCa	7	7	7398/266411	RR	Adjusted	1.13 (1.00, 1.28)	0.0520997	1.10 (0.87, 1.39)	0.96, 1.33	0	0.289829	0/2.24	NP	8	NS	Sugar-sweetened beverages - Gen - 33557387	0
154	Remains, new exposure	New	33557387	Llaha	2021	Diet and dietary supplements	Coffee, tea and beverages	Sugar-sweetened beverages	High vs low	Premenopausal	Pre	BrCa	4	5	1815/202611	RR	Adjusted	1.36 (1.05, 1.76)	0.0212249	1.68 (1.53, 1.84)	0.62, 2.98	55.678	0.106953	N/A	N/A	8	Weak	Sugar-sweetened beverages - Pre - 33557387	1
155	Remains, new exposure	New	33557387	Llaha	2021	Diet and dietary supplements	Coffee, tea and beverages	Sugar-sweetened beverages	High vs low	Postmenopausal	Post	BrCa	5	6	2986/3761930	RR	Adjusted	1.15 (0.90, 1.47)	0.276223	1.11 (0.85, 1.45)	0.57, 2.31	54.338	0.178295	1/1.37	NP	8	NS	Sugar-sweetened beverages - Post - 33557387	0
-		OLD	14583769	Boyd	2003	Diet and dietary supplements	Dairy products	Cheese	High vs low	General	Gen	BrCa	11	11	6506/104647	RR	Adjusted	1.16 (0.91, 1.49)	0.237279	0.98 (0.81, 1.18)	0.49, 2.75	82.2	0.619	5/0.61	0.00018236	4	NS	Cheese - Gen - 14583769	0
316	Remains, new exposure	New	33271590	Kazemi	2021	Diet and dietary supplements	Dairy products	Cheese	Per 30 g/day	General	Gen	BrCa	10	10	46744/1419872	HR	Adjusted	0.95 (0.91, 1.00)	0.032444	1.00 (0.98, 1.02)	0.84, 1.08	75.0995	0.219607	2/0.50	0.0861384	11	Weak	Cheese - Gen - 33271590	-1
319	Remains, new exposure	New	33271590	Kazemi	2021	Diet and dietary supplements	Dairy products	Dairy	Per 200 g/day	General	Gen	BrCa	10	10	19149/692913	HR	Adjusted	0.97 (0.95, 1.00)	0.0789271	0.96 (0.95, 0.97)	0.91, 1.05	56.621	0.972598	2/1.62	0.669191	11	NS	Dairy - Gen - 33271590	0
-		OLD	26770237	Zang	2015	Diet and dietary supplements	Dairy products	Dairy or milk	High vs low	General	Gen	BrCa	5	5	7425/31556	OR	Adjusted	0.75 (0.62, 0.89)	0.00118247	0.83 (0.74, 0.94)	0.45, 1.24	63.7	0.129	N/A	N/A	8	Weak	Dairy or milk - Gen - 26770237	-1
-		OLD	21442197	Dong	2011	Diet and dietary supplements	Dairy products	Milk	High vs low	General	Gen	BrCa	12	12	16150/701098	RR	Adjusted	0.97 (0.92, 1.03)	0.296685	1.05 (0.97, 1.14)	0.64, 1.27	59.2	0.176	2/1.926	1	7	NS	Milk - Gen - 21442197	0
318	Remains, new exposure	New	33271590	Kazemi	2021	Diet and dietary supplements	Dairy products	Milk	Per 200 g/day	General	Gen	BrCa	13	13	54140/1653450	HR	Adjusted	0.99 (0.96, 1.02)	0.501019	1.00 (0.98, 1.02)	0.91, 1.07	54.2323	0.343099	3/0.65	0.0245078	11	NS	Milk - Gen - 33271590	0
-		OLD	25339056	Woo	2014	Diet and dietary supplements	Dairy products	Milk/ milk products	High vs low	General	Gen	BrCa	2	2	1166/2327	RR	Adjusted	0.91 (0.75, 1.11)	0.373399	0.90 (0.74, 1.10)	N/A	0	N/A	0/0.336	NP	4	NS	Milk/ milk products - Gen - 25339056	0
-		OLD	27869663	Wu	2016	Diet and dietary supplements	Dairy products	Skim milk	High vs low	General	Gen	BrCa	8	8	16664/586726	RR	Adjusted	0.93 (0.86, 1.00)	0.0602005	0.93 (0.86, 1.00)	0.76, 1.13	40.1	0.616	1/2.854	NP	7	NS	Skim milk - Gen - 27869663	0
-		OLD	27869663	Wu	2016	Diet and dietary supplements	Dairy products	Skim milk	Per 200 g/day	General	Gen	BrCa	5	5	12727/458767	RR	Adjusted	0.96 (0.92, 1.00)	0.028677	0.97 (0.94, 1.01)	0.88, 1.04	11.9	0.498	1/0.659	0.507	7	Weak	Skim milk - Gen - 27869663	-1
-		OLD	21442197	Dong	2011	Diet and dietary supplements	Dairy products	Total dairy food	High vs low	General	Gen	BrCa	10	10	14838/542401	RR	Adjusted	0.85 (0.76, 0.95)	0.00448917	0.96 (0.88, 1.04)	0.63, 1.16	55	0.026	4/0.016	0.038	7	Weak	Total dairy food - Gen - 21442197	-1
-		OLD	30896640	Chen	2019	Diet and dietary supplements	Dairy products	Whole milk	High vs low	General	Gen	BrCa	12	8	NR/NR	OR	Adjusted	0.95 (0.80, 1.13)	0.57203	1.06 (0.97, 1.15)	0.63, 1.43	41.9	0.272	N/A	N/A	4	NS	Whole milk - Gen - 30896640	0
-		OLD	27869663	Wu	2016	Diet and dietary supplements	Dairy products	Yogurt	High vs low	General	Gen	BrCa	7	7	6793/225057	RR	Adjusted	0.91 (0.82, 1.00)	0.0538076	0.94 (0.77, 1.14)	0.79, 1.03	0	0.77	N/A	N/A	7	NS	Yogurt - Gen - 27869663	0
317	Remains, new exposure	New	33271590	Kazemi	2021	Diet and dietary supplements	Dairy products	Yogurt	Per 200 g/day	General	Gen	BrCa	6	6	35542/965070	HR	Adjusted	0.91 (0.79, 1.04)	0.174847	0.94 (0.89, 0.99)	0.60, 1.36	70.6643	0.51849	2/2.17	NP	11	NS	Yogurt - Gen - 33271590	0
172	Remains, replaces an old exposure	New	34728816	Hayati	2022	Diet and dietary supplements	Dietary patterns	Dietary inflammatory index	High vs low	General	Gen	BrCa	20	22	29866/481458	RR	Adjusted	1.32 (1.17, 1.48)	3.13683e-06	0.99 (0.91, 1.07)	0.82, 2.12	82.0723	0.000668178	10/1.19	7.34641e-08	10	Suggestive	Dietary inflammatory index - Gen - 34728816	2
173	Remains, new exposure	New	34728816	Hayati	2022	Diet and dietary supplements	Dietary patterns	Dietary inflammatory index	High vs low	Premenopausal	Pre	BrCa	10	10	NR/NR	RR	Adjusted	1.50 (1.10, 2.05)	0.0106328	0.96 (0.68, 1.35)	0.55, 4.11	72.8006	0.335619	N/A	N/A	10	Weak	Dietary inflammatory index - Pre - 34728816	1
174	Remains, new exposure	New	34728816	Hayati	2022	Diet and dietary supplements	Dietary patterns	Dietary inflammatory index	High vs low	Postmenopausal	Post	BrCa	16	17	NR/NR	RR	Adjusted	1.24 (1.11, 1.38)	0.000147306	0.99 (0.91, 1.07)	0.87, 1.76	68.7571	0.00136437	N/A	N/A	10	N/E	Dietary inflammatory index - Post - 34728816	0
-		OLD	20219961	Brennan	2010	Diet and dietary supplements	Dietary patterns	Drinker	High vs low	General	Gen	BrCa	4	4	2645/66183	OR	Adjusted	1.21 (1.04, 1.41)	0.011627	1.27 (1.06, 1.52)	0.80, 1.85	13.6263	0.33606	2/2.72	NP	6	Weak	Drinker - Gen - 20219961	1
-		OLD	27643873	Elands	2016	Diet and dietary supplements	Dietary patterns	Early-life energy restriction	Exposed vs unexposed	General	Gen	BrCa	5	5	13671/396833	RR	Adjusted	1.28 (1.04, 1.57)	0.0191451	1.46 (1.20, 1.77)	0.69, 2.36	52.8174	0.890911	2/3.66	NP	7	Weak	Early-life energy restriction - Gen - 27643873	1
-		OLD	28954418	Schwingshackl	2017	Diet and dietary supplements	Dietary patterns	Mediterranean	High vs low	General	Gen	BrCa	16	16	6171/689253	RR	Adjusted	0.92 (0.89, 0.96)	2.56567e-05	0.91 (0.86, 0.96)	0.87, 0.98	7.49389	0.77176	N/A	N/A	5	Suggestive	Mediterranean - Gen - 28954418	-2
-		OLD	28954418	Schwingshackl	2017	Diet and dietary supplements	Dietary patterns	Mediterranean	High vs low	General	Gen	ER+ BrCa	3	3	NR/182889	RR	Adjusted	1.01 (0.94, 1.08)	0.865084	1.01 (0.93, 1.10)	0.64, 1.57	0	0.584351	N/A	N/A	5	NS	Mediterranean - Gen - 28954418	0
-		OLD	28954418	Schwingshackl	2017	Diet and dietary supplements	Dietary patterns	Mediterranean	High vs low	General	Gen	ER- BrCa	3	3	NR/182889	RR	Adjusted	0.85 (0.59, 1.22)	0.374181	1.14 (0.97, 1.34)	0.01, 65.74	81.3801	0.105549	N/A	N/A	5	NS	Mediterranean - Gen - 28954418	0
-		OLD	28954418	Schwingshackl	2017	Diet and dietary supplements	Dietary patterns	Mediterranean	High vs low	General	Gen	PR+ BrCa	2	2	NR/111831	RR	Adjusted	1.00 (0.91, 1.09)	0.947186	1.01 (0.92, 1.11)	N/A	0	N/A	N/A	N/A	5	NS	Mediterranean - Gen - 28954418	0
-		OLD	28954418	Schwingshackl	2017	Diet and dietary supplements	Dietary patterns	Mediterranean	High vs low	General	Gen	PR- BrCa	2	2	NR/111831	RR	Adjusted	0.91 (0.61, 1.36)	0.65157	1.09 (0.96, 1.24)	N/A	81.3376	N/A	N/A	N/A	5	NS	Mediterranean - Gen - 28954418	0
-		OLD	28954418	Schwingshackl	2017	Diet and dietary supplements	Dietary patterns	Mediterranean	High vs low	General	Gen	HER2+ BrCa	3	3	1181/103506	RR	Adjusted	0.84 (0.60, 1.17)	0.299269	0.86 (0.51, 1.46)	0.09, 7.41	0	0.618964	N/A	N/A	5	NS	Mediterranean - Gen - 28954418	0
-		OLD	28954418	Schwingshackl	2017	Diet and dietary supplements	Dietary patterns	Mediterranean	High vs low	General	Gen	ER+ PR+ BrCa	5	5	1181/784818	RR	Adjusted	0.95 (0.90, 1.00)	0.0687261	0.92 (0.85, 1.00)	0.86, 1.04	0	0.671374	N/A	N/A	5	NS	Mediterranean - Gen - 28954418	0
-		OLD	28954418	Schwingshackl	2017	Diet and dietary supplements	Dietary patterns	Mediterranean	High vs low	General	Gen	ER- PR- BrCa	4	4	NR/781955	RR	Adjusted	0.88 (0.66, 1.17)	0.386214	1.23 (1.03, 1.47)	0.26, 3.02	77.8904	0.295427	N/A	N/A	5	NS	Mediterranean - Gen - 28954418	0
-		OLD	28954418	Schwingshackl	2017	Diet and dietary supplements	Dietary patterns	Mediterranean	High vs low	General	Gen	ER+ PR- BrCa	2	2	NR/384320	RR	Adjusted	0.99 (0.82, 1.19)	0.936815	0.98 (0.81, 1.19)	N/A	0	N/A	N/A	N/A	5	NS	Mediterranean - Gen - 28954418	0
-		OLD	28954418	Schwingshackl	2017	Diet and dietary supplements	Dietary patterns	Mediterranean	High vs low	General	Gen	ER- PR+ BrCa	2	2	NR/384320	RR	Adjusted	0.71 (0.56, 0.88)	0.00251625	0.65 (0.49, 0.86)	N/A	0	N/A	N/A	N/A	5	Weak	Mediterranean - Gen - 28954418	-1
-		OLD	28954418	Schwingshackl	2017	Diet and dietary supplements	Dietary patterns	Mediterranean	High vs low	General	Gen	Triple-negative BrCa	2	2	1181/2863	RR	Adjusted	0.68 (0.37, 1.25)	0.213771	0.73 (0.34, 1.57)	N/A	0	N/A	N/A	N/A	5	NS	Mediterranean - Gen - 28954418	0
-		OLD	28954418	Schwingshackl	2017	Diet and dietary supplements	Dietary patterns	Mediterranean	High vs low	Premenopausal	Pre	BrCa	6	6	3462/425660	RR	Adjusted	1.03 (0.75, 1.42)	0.836839	0.97 (0.81, 1.16)	0.37, 2.89	76.6558	0.84955	N/A	N/A	5	NS	Mediterranean - Pre - 28954418	0
-		OLD	28954418	Schwingshackl	2017	Diet and dietary supplements	Dietary patterns	Mediterranean	High vs low	Postmenopausal	Post	BrCa	10	10	4397/561043	RR	Adjusted	0.92 (0.86, 0.99)	0.0350603	0.93 (0.87, 0.99)	0.80, 1.07	19.9717	0.430032	N/A	N/A	5	Weak	Mediterranean - Post - 28954418	-1
321	Remains, replaces an old exposure	New	35655214	Parra‑Soto	2022	Diet and dietary supplements	Dietary patterns	Pesco vegetarian	Pesco vs non-vegetarian diet	General	Gen	BrCa	5	5	585/565968	RR	Adjusted	0.95 (0.84, 1.08)	0.44724	0.90 (0.78, 1.04)	0.68, 1.33	37.0051	0.966734	0/0.48	NP	10	NS	Pesco vegetarian - Gen - 35655214	0
-		OLD	30696460	Xiao	2019	Diet and dietary supplements	Dietary patterns	Prudent	High vs low	General	Gen	BrCa	32	35	42129/844003	RR	Adjusted	0.82 (0.75, 0.89)	3.3925e-06	0.85 (0.76, 0.95)	0.53, 1.27	78.3041	0.043068	14/20.45	NP	9	Suggestive	Prudent - Gen - 30696460	-2
-		OLD	30696460	Xiao	2019	Diet and dietary supplements	Dietary patterns	Prudent	High vs low	General	Gen	ER+ and/or PR+ BrCa	11	11	18303/404641	RR	Adjusted	0.80 (0.65, 0.97)	0.0272238	0.91 (0.79, 1.05)	0.39, 1.63	85.2765	0.067091	2/4.96	NP	9	Weak	Prudent - Gen - 30696460	-1
-		OLD	30696460	Xiao	2019	Diet and dietary supplements	Dietary patterns	Prudent	High vs low	General	Gen	ER- and/or PR- BrCa	11	11	18303/404641	RR	Adjusted	0.68 (0.56, 0.83)	0.000202561	0.66 (0.48, 0.91)	0.38, 1.22	53.0444	0.0909391	6/10.79	NP	9	Suggestive	Prudent - Gen - 30696460	-2
-		OLD	30696460	Xiao	2019	Diet and dietary supplements	Dietary patterns	Prudent	High vs low	Premenopausal	Pre	BrCa	12	13	6198/351368	RR	Adjusted	0.77 (0.61, 0.98)	0.0330154	0.84 (0.68, 1.04)	0.33, 1.81	78.3151	0.125885	3/5.24	NP	9	Weak	Prudent - Pre - 30696460	-1
-		OLD	30696460	Xiao	2019	Diet and dietary supplements	Dietary patterns	Prudent	High vs low	Postmenopausal	Post	BrCa	14	15	14331/360257	RR	Adjusted	0.87 (0.73, 1.02)	0.0928963	0.85 (0.76, 0.95)	0.48, 1.55	80.2434	0.299487	7/7.21	NP	9	NS	Prudent - Post - 30696460	0
-		OLD	27709695	Godos	2017	Diet and dietary supplements	Dietary patterns	Semi-vegetarian	Semi vs non-vegetarian diet	General	Gen	BrCa	2	2	1204/51296	RR	Adjusted	1.03 (0.80, 1.32)	0.851088	0.91 (0.68, 1.22)	N/A	25.4	N/A	N/A	N/A	6	NS	Semi-vegetarian - Gen - 27709695	0
320	Remains, new exposure	New	35655214	Parra‑Soto	2022	Diet and dietary supplements	Dietary patterns	Vegetarian diet	Vegetarian vs non-vegetarian diet	General	Gen	BrCa	5	5	1116/565968	RR	Adjusted	0.95 (0.88, 1.03)	0.246063	1.00 (0.87, 1.15)	0.84, 1.09	0	0.00480993	0/0.25	NP	10	NS	Vegetarian diet - Gen - 35655214	0
-		OLD	27709695	Godos	2017	Diet and dietary supplements	Dietary patterns	Vegetarian/ vegan	Vegetarian vs non-vegetarian diet	General	Gen	BrCa	4	4	3441/133311	RR	Adjusted	0.96 (0.88, 1.05)	0.336911	0.96 (0.84, 1.10)	0.79, 1.16	0	0.075	N/A	N/A	6	NS	Vegetarian/ vegan - Gen - 27709695	0
-		OLD	26853923	Dinu	2016	Diet and dietary supplements	Dietary patterns	Vegetarian/ vegan	Vegetarian/vegan diet vs omnivores	General	Gen	BrCa mort	5	5	158/NR	RR	Adjusted	0.94 (0.56, 1.58)	0.242953	1.73 (1.11, 2.69)	0.18, 4.96	62.9	0.442	N/A	N/A	7	NS	Vegetarian/ vegan - Gen - 26853923	0
-		OLD	30696460	Xiao	2019	Diet and dietary supplements	Dietary patterns	Western	High vs low	General	Gen	BrCa	31	34	41194/842251	RR	Adjusted	1.14 (1.02, 1.28)	0.0165311	1.00 (0.88, 1.14)	0.63, 2.07	85.3211	0.330475	12/1.7	4.74984e-08	9	Weak	Western - Gen - 30696460	1
-		OLD	30696460	Xiao	2019	Diet and dietary supplements	Dietary patterns	Western	High vs low	General	Gen	ER+ and/or PR+ BrCa	12	12	19766/407664	RR	Adjusted	1.17 (1.04, 1.33)	0.0123276	1.00 (0.88, 1.14)	0.80, 1.72	59.1776	0.0539652	4/0.6	0.0022364	9	Weak	Western - Gen - 30696460	1
-		OLD	30696460	Xiao	2019	Diet and dietary supplements	Dietary patterns	Western	High vs low	General	Gen	ER- and/or PR- BrCa	12	12	19766/407664	RR	Adjusted	0.97 (0.83, 1.12)	0.669603	0.69 (0.49, 0.98)	0.73, 1.28	15.0914	0.166426	1/11.64	NP	9	NS	Western - Gen - 30696460	0
-		OLD	30696460	Xiao	2019	Diet and dietary supplements	Dietary patterns	Western	High vs low	Premenopausal	Pre	BrCa	15	15	7611/356303	RR	Adjusted	1.18 (0.99, 1.40)	0.0582473	1.03 (0.82, 1.29)	0.67, 2.08	61.1119	0.0810325	5/0.94	0.00173096	9	NS	Western - Pre - 30696460	0
-		OLD	30696460	Xiao	2019	Diet and dietary supplements	Dietary patterns	Western	High vs low	Postmenopausal	Post	BrCa	15	16	14364/362571	RR	Adjusted	1.19 (1.06, 1.35)	0.00452283	1.20 (1.04, 1.38)	0.82, 1.75	58.1321	0.224432	5/8.19	NP	9	Weak	Western - Post - 30696460	1
245	Remains, new exposure	New	32530319	Liu	2020	Diet and dietary supplements	Fats and lipids	Alpha linolenic acid	High vs low	General	Gen	BrCa	5	5	6283/226864	RR	Adjusted	0.99 (0.92, 1.07)	0.792941	0.97 (0.88, 1.08)	0.87, 1.12	0	0.838032	0/0.45	NP	10	NS	Alpha linolenic acid - Gen - 32530319	0
-		OLD	27627219	Mohammadi	2017	Diet and dietary supplements	Fats and lipids	c9,t11-CLA	High vs low	General	Gen	BrCa	4	4	5210/388495	RR	Adjusted	1.06 (0.91, 1.23)	0.447688	1.04 (0.92, 1.17)	0.67, 1.68	20.0974	0.647679	0/0.46	NP	10	NS	c9,t11-CLA - Gen - 27627219	0
-		OLD	27333953	Li	2016	Diet and dietary supplements	Fats and lipids	Cholesterol	High vs low	General	Gen	BrCa	9	9	8668/387069	RR	Adjusted	1.29 (1.06, 1.56)	0.0109068	1.06 (0.98, 1.16)	0.73, 2.26	71.257	0.0837773	3/1.37	0.14512	8	Weak	Cholesterol - Gen - 27333953	1
-		OLD	27333953	Li	2016	Diet and dietary supplements	Fats and lipids	Cholesterol	High vs low	Premenopausal	Pre	BrCa	3	3	6631/96205	RR	Adjusted	1.24 (1.05, 1.47)	0.0109283	1.32 (1.03, 1.70)	0.42, 3.68	0	0.156258	N/A	N/A	8	Weak	Cholesterol - Pre - 27333953	1
-		OLD	27333953	Li	2016	Diet and dietary supplements	Fats and lipids	Cholesterol	High vs low	Postmenopausal	Post	BrCa	4	4	7090/130593	RR	Adjusted	1.12 (0.91, 1.39)	0.290276	0.92 (0.73, 1.15)	0.49, 2.55	50.6213	0.192473	N/A	N/A	8	NS	Cholesterol - Post - 27333953	0
-		OLD	26434699	Zhou	2015	Diet and dietary supplements	Fats and lipids	Linoleic acid	High vs low	Western	West	BrCa	6	6	9654/335952	RR	Adjusted	1.00 (0.93, 1.08)	0.987181	1.02 (0.92, 1.13)	0.90, 1.11	0	0.765098	0/0.43	NP	8	NS	Linoleic acid - West - 26434699	0
-		OLD	23814120	Zheng	2013	Diet and dietary supplements	Fats and lipids	Marine n-3 PUFA	High vs low	General	Gen	BrCa	10	11	NR/NR	RR	Adjusted	0.85 (0.76, 0.96)	0.00736994	1.02 (0.94, 1.09)	0.60, 1.22	67.3431	0.0279893	N/A	N/A	11	Weak	Marine n-3 PUFA - Gen - 23814120	-1
-		OLD	26595162	Cao	2016	Diet and dietary supplements	Fats and lipids	MUFA	High vs low	General	Gen	BrCa	17	17	33457/1037980	RR	Adjusted	1.08 (0.97, 1.21)	0.13559	1.12 (1.00, 1.24)	0.78, 1.50	62.0113	0.448906	5/7.01	NP	8	NS	MUFA - Gen - 26595162	0
-		OLD	31127884	Nindrea	2019	Diet and dietary supplements	Fats and lipids	n-3/n-6 PUFA ratio	High vs low	General	Gen	BrCa	13	13	157758/275264	RR	Adjusted	0.90 (0.79, 1.04)	0.150947	1.10 (0.99, 1.22)	0.63, 1.30	48.7873	0.0150352	1/2.46	NP	8	NS	n-3/n-6 PUFA ratio - Gen - 31127884	0
246	Remains, new exposure	New	32530319	Liu	2020	Diet and dietary supplements	Fats and lipids	n-6 PUFAs	High vs low	General	Gen	BrCa	9	9	8426/292326	RR	Adjusted	1.12 (0.97, 1.29)	0.127433	0.99 (0.89, 1.10)	0.74, 1.68	62.5601	0.0531815	1/0.48	0.386603	10	NS	n-6 PUFAs - Gen - 32530319	0
-		OLD	26595162	Cao	2016	Diet and dietary supplements	Fats and lipids	PUFA	High vs low	General	Gen	BrCa	16	16	33209/1012088	RR	Adjusted	1.05 (0.95, 1.14)	0.337522	0.94 (0.87, 1.02)	0.80, 1.37	62.4268	0.121648	4/4.19	NP	8	NS	PUFA - Gen - 26595162	0
-		OLD	26717389	Xia	2015	Diet and dietary supplements	Fats and lipids	SFA	High vs low	General	Gen	BrCa	24	24	NR/NR	RR	Adjusted	1.04 (0.97, 1.11)	0.285217	0.94 (0.88, 1.01)	0.82, 1.31	59.9405	0.417082	N/A	N/A	8	NS	SFA - Gen - 26717389	0
-		OLD	26717389	Xia	2015	Diet and dietary supplements	Fats and lipids	SFA	High vs low	Premenopausal	Pre	BrCa	14	14	NR/NR	RR	Adjusted	1.02 (0.92, 1.12)	0.763419	1.11 (0.99, 1.25)	0.84, 1.23	15.5682	0.797227	N/A	N/A	8	NS	SFA - Pre - 26717389	0
-		OLD	26717389	Xia	2015	Diet and dietary supplements	Fats and lipids	SFA	High vs low	Postmenopausal	Post	BrCa	23	23	NR/NR	RR	Adjusted	1.08 (0.99, 1.17)	0.0956438	0.93 (0.85, 1.02)	0.80, 1.44	57.8753	0.0245547	N/A	N/A	8	NS	SFA - Post - 26717389	0
-		OLD	14583769	Boyd	2015	Diet and dietary supplements	Fats and lipids	Total fat	High vs low	General	Gen	BrCa	20	20	35344/1220608	RR	Adjusted	1.10 (1.02, 1.19)	0.0154366	1.02 (0.96, 1.10)	0.88, 1.39	48.0539	0.0269514	3/1.47	0.179417	4	Weak	Total fat - Gen - 14583769	1
244	Remains, new exposure	New	32530319	Liu	2020	Diet and dietary supplements	Fats and lipids	Total n-3 PUFAs	High vs low	General	Gen	BrCa	7	7	6942/189503	RR	Adjusted	1.02 (0.91, 1.15)	0.692237	1.02 (0.92, 1.13)	0.78, 1.34	37.3962	0.819963	1/0.43	0.358965	10	NS	Total n-3 PUFAs - Gen - 32530319	0
247	Remains, replaces an old exposure	New	34104953	Michels	2021	Diet and dietary supplements	Fats and lipids	Trans fat	High vs low	General	Gen	BrCa	11	11	10560/298400	OR	Adjusted	1.12 (0.99, 1.25)	0.0627871	0.93 (0.85, 1.02)	0.79, 1.58	63.9128	0.0468125	1/2.24	NP	9	NS	Trans fat - Gen - 34104953	0
221	Remains, new exposure	New	36211500	Reng	2022	Diet and dietary supplements	Fish, meat and animal products	DiMeIQx	High vs low	General	Gen	BrCa	7	7	11921/717113	OR	Adjusted	0.96 (0.88, 1.04)	0.353402	0.95 (0.86, 1.04)	0.80, 1.15	25.3312	0.481143	0/1.29	NP	8	NS	DiMeIQx - Gen - 36211500	0
-		OLD	24504557	Si	2014	Diet and dietary supplements	Fish, meat and animal products	Egg	Yes vs no	General	Gen	BrCa	11	37	NR/NR	RR	Adjusted	1.03 (0.99, 1.07)	0.160561	1.05 (0.94, 1.17)	0.90, 1.17	27.2239	0.968201	N/A	N/A	7	NS	Egg - Gen - 24504557	0
-		OLD	26293984	Keum	2015	Diet and dietary supplements	Fish, meat and animal products	Egg	Per 5 eggs/week	General	Gen	BrCa	6	6	16023/NR	RR	Adjusted	1.05 (0.99, 1.11)	0.0844881	1.04 (0.96, 1.13)	0.97, 1.13	0	0.648445	N/A	N/A	8	NS	Egg - Gen - 26293984	0
-		OLD	24504557	Si	2014	Diet and dietary supplements	Fish, meat and animal products	Egg	1-< 2/week vs < 1/week	General	Gen	BrCa	7	10	NR/NR	RR	Adjusted	1.00 (0.93, 1.09)	0.902947	0.99 (0.84, 1.17)	0.92, 1.10	0	0.752806	N/A	N/A	7	NS	Egg - Gen - 24504557	0
-		OLD	24504557	Si	2014	Diet and dietary supplements	Fish, meat and animal products	Egg	2-5 /week vs < 1/week	General	Gen	BrCa	6	8	NR/NR	RR	Adjusted	1.00 (0.92, 1.08)	0.976545	0.99 (0.84, 1.17)	0.90, 1.11	0	0.271672	N/A	N/A	7	NS	Egg - Gen - 24504557	0
-		OLD	24504557	Si	2014	Diet and dietary supplements	Fish, meat and animal products	Egg	> 5/week vs < 1/week	General	Gen	BrCa	6	7	NR/NR	RR	Adjusted	0.99 (0.90, 1.08)	0.788381	1.10 (0.90, 1.34)	0.88, 1.11	0	0.43172	N/A	N/A	7	NS	Egg - Gen - 24504557	0
294	Remains, new exposure	New	33271590	Kazemi	2021	Diet and dietary supplements	Fish, meat and animal products	Egg	Per 50 g/day	General	Gen	BrCa	11	11	45508/1294387	HR	Adjusted	1.03 (0.96, 1.12)	0.394757	1.00 (0.94, 1.06)	0.85, 1.26	47.9847	0.456862	2/0.55	0.101895	11	NS	Egg - Gen - 33271590	0
-		OLD	27513509	Zhihui	2016	Diet and dietary supplements	Fish, meat and animal products	Fish	High vs low	General	Gen	BrCa	23	23	30997/1183158	RR	Adjusted	0.97 (0.87, 1.07)	0.50952	1.07 (0.95, 1.20)	0.64, 1.47	68.5376	0.706236	5/4.85	1	7	NS	Fish - Gen - 27513509	0
293	Remains, new exposure	New	33271590	Kazemi	2021	Diet and dietary supplements	Fish, meat and animal products	Fish	Per 100 g/day	General	Gen	BrCa	17	17	37034/5926162	HR	Adjusted	1.00 (0.93, 1.07)	0.920221	0.96 (0.89, 1.04)	0.87, 1.14	17.134	0.214661	1/2.99	NP	11	NS	Fish - Gen - 33271590	0
219	Remains, new exposure	New	36211500	Reng	2022	Diet and dietary supplements	Fish, meat and animal products	PhIP	High vs low	General	Gen	BrCa	8	8	12273/717847	OR	Adjusted	1.03 (0.89, 1.20)	0.677568	0.98 (0.88, 1.09)	0.67, 1.59	70.0593	0.436786	3/0.54	0.0135917	8	NS	PhIP - Gen - 36211500	0
292	Remains, new exposure	New	33271590	Kazemi	2021	Diet and dietary supplements	Fish, meat and animal products	Poultry	Per 100 g/day	General	Gen	BrCa	13	13	32870/1100012	HR	Adjusted	0.97 (0.91, 1.03)	0.29782	0.95 (0.90, 1.00)	0.85, 1.10	22.2845	0.290877	2/3.48	NP	11	NS	Poultry - Gen - 33271590	0
270	Remains, replaces an old exposure	New	34455534	Farvid	2021	Diet and dietary supplements	Fish, meat and animal products	Processed meat	High vs low	General	Gen	BrCa	16	16	38057/1217723	RR	Adjusted	1.06 (1.02, 1.11)	0.0070633	1.06 (1.01, 1.12)	0.95, 1.20	37.6765	0.899333	4/4.73	NP	7	Weak	Processed meat - Gen - 34455534	1
312	Remains, new exposure	New	33271590	Kazemi	2021	Diet and dietary supplements	Fish, meat and animal products	Processed meat	Per 50 g/day	General	Gen	BrCa	17	17	55869/1673280	HR	Adjusted	1.18 (1.04, 1.33)	0.010332	1.05 (0.95, 1.16)	0.78, 1.77	63.7093	0.167435	5/4.54	0.786786	11	Weak	Processed meat - Gen - 33271590	1
269	Remains, new exposure	New	34698654	Poorolajal	2021	Diet and dietary supplements	Fish, meat and animal products	Red meat	High vs low	General	Gen	BrCa	22	22	NR/1983139	RR	Adjusted	1.05 (1.00, 1.11)	0.0331936	1.03 (0.96, 1.11)	0.90, 1.24	51.8204	0.0225909	N/A	N/A	10	Weak	Red meat - Gen - 34698654	1
311	Remains, new exposure	New	33271590	Kazemi	2021	Diet and dietary supplements	Fish, meat and animal products	Red meat	Per 100 g/day	General	Gen	BrCa	20	20	127263/2600792	HR	Adjusted	1.10 (1.03, 1.18)	0.00408309	0.96 (0.91, 1.01)	0.89, 1.38	60.094	0.00189293	6/5.87	1	11	Weak	Red meat - Gen - 33271590	1
-		OLD	10.30476/MEJC.2018.42096	Rezaianzadeh	2018	Diet and dietary supplements	Fish, meat and animal products	Red meat	High vs low	Premenopausal	Pre	BrCa	17	17	26675/970232	RR	Adjusted	1.27 (1.12, 1.44)	0.000256707	1.05 (0.94, 1.18)	0.84, 1.91	57.9101	0.0523168	6/2.76	0.0453804	7	Suggestive	Red meat - Pre - 10.30476/MEJC.2018.42096	2
310	Remains, new exposure	New	33271590	Kazemi	2021	Diet and dietary supplements	Fish, meat and animal products	Total meat	Per 100 g/day	General	Gen	BrCa	14	14	54318/1273567	HR	Adjusted	1.07 (1.01, 1.13)	0.0174334	1.04 (1.01, 1.07)	0.91, 1.26	75.3685	0.00789862	9/2.67	0.000264639	11	Weak	Total meat - Gen - 33271590	1
271	Remains, new exposure	New	34455534	Farvid	2021	Diet and dietary supplements	Fish, meat and animal products	Total red and processed meat	High vs low	General	Gen	BrCa	14	14	37458/885235	RR	Adjusted	1.05 (0.99, 1.12)	0.0870357	1.04 (0.97, 1.13)	0.90, 1.23	40.4909	0.261267	2/2.52	NP	7	NS	Total red and processed meat - Gen - 34455534	0
-		OLD	30183083	Farvid	2018	Diet and dietary supplements	Fish, meat and animal products	Unprocessed red meat	High vs low	General	Gen	BrCa	13	13	33493/1132169	RR	Adjusted	1.06 (0.99, 1.14)	0.083215	1.03 (0.96, 1.11)	0.87, 1.30	55.9685	0.230426	2/1.67	0.678702	7	NS	Unprocessed red meat - Gen - 30183083	0
-		OLD	30183083	Farvid	2018	Diet and dietary supplements	Fish, meat and animal products	Unprocessed red meat	Per 25 g/day	NAT2 rapid genotype carriers	NAT2+	BrCa	2	2	946/2294	RR	Adjusted	1.18 (0.93, 1.50)	0.170338	1.07 (0.95, 1.20)	N/A	67.7995	N/A	1/0.19	0.180713	7	NS	Unprocessed red meat - NAT2+ - 30183083	0
-		OLD	30183083	Farvid	2018	Diet and dietary supplements	Fish, meat and animal products	Unprocessed red meat	Per 25 g/day	NAT2 slow genotype carriers	NAT2-	BrCa	2	2	946/2294	RR	Adjusted	0.99 (0.91, 1.08)	0.868686	0.99 (0.89, 1.09)	N/A	0	N/A	0/0.1	NP	7	NS	Unprocessed red meat - NAT2- - 30183083	0
-		OLD	22760559	Aune	2012	Diet and dietary supplements	Nutrients and vitamins	A-carotene	Per 1000 μg/day	General	Gen	BrCa	6	6	8009/406884	RR	Adjusted	0.96 (0.90, 1.02)	0.160363	0.91 (0.84, 0.99)	0.81, 1.13	45.3	0.144	2/2.481	NP	7	NS	A-carotene - Gen - 22760559	0
-		OLD	22760559	Aune	2012	Diet and dietary supplements	Nutrients and vitamins	A-carotene	Per 10 μg/dl	General	Gen	BrCa	12	12	3068/13268	RR	Adjusted	0.92 (0.61, 1.40)	0.698827	2.31 (2.06, 2.59)	0.20, 4.17	92.8	0.05	1/10.905	NP	7	NS	A-carotene - Gen - 22760559	0
-		OLD	21901390	Hu	2012	Diet and dietary supplements	Nutrients and vitamins	A-carotene (dietary)	High vs low	General	Gen	BrCa	16	16	15348/206728	OR	Adjusted	0.88 (0.81, 0.95)	0.00241677	0.87 (0.77, 0.98)	0.68, 1.14	50	0.146	N/A	N/A	8	Weak	A-carotene (dietary) - Gen - 21901390	-1
2	Remains, replaces an old exposure	New	32169997	Adani	2020	Diet and dietary supplements	Nutrients and vitamins	Aclylamide	High vs low	General	Gen	BrCa	8	8	18100/460157	RR	Adjusted	0.96 (0.91, 1.02)	0.165497	0.95 (0.87, 1.03)	0.90, 1.03	0	0.124068	0/1.78	NP	5	NS	Aclylamide - Gen - 32169997	0
28	Remains, new exposure	New	32169997	Adani	2020	Diet and dietary supplements	Nutrients and vitamins	Aclylamide	High vs low	Premenopausal	Pre	BrCa	4	4	9356/289625	RR	Adjusted	1.02 (0.86, 1.21)	0.847158	0.92 (0.76, 1.11)	0.56, 1.86	39.044	0.548805	0/1.86	NP	5	NS	Aclylamide - Pre - 32169997	0
29	Remains, new exposure	New	32169997	Adani	2020	Diet and dietary supplements	Nutrients and vitamins	Aclylamide	High vs low	Postmenopausal	Post	BrCa	5	5	13354/296960	RR	Adjusted	0.93 (0.87, 1.00)	0.0357526	0.93 (0.84, 1.02)	0.84, 1.04	0	0.362196	0/2.35	NP	5	Weak	Aclylamide - Post - 32169997	-1
-		OLD	25403648	Pelucchi	2014	Diet and dietary supplements	Nutrients and vitamins	Acrylamide	Per 10 μg/day	General	Gen	BrCa	7	7	16773/NR	RR	Adjusted	0.99 (0.98, 1.01)	0.368215	0.99 (0.96, 1.02)	0.97, 1.02	7.13955	0.229257	N/A	N/A	5	NS	Acrylamide - Gen - 25403648	0
-		OLD	22760559	Aune	2012	Diet and dietary supplements	Nutrients and vitamins	B-carotene	Per 5000 μg/day	General	Gen	BrCa	10	10	16919/769074	RR	Adjusted	0.96 (0.92, 1.00)	0.0362645	0.96 (0.91, 1.02)	0.92, 1.00	0.3	0.866	1/1.432	NP	7	Weak	B-carotene - Gen - 22760559	-1
-		OLD	22760559	Aune	2012	Diet and dietary supplements	Nutrients and vitamins	B-carotene	Per 50 μg/day	General	Gen	BrCa	13	13	3360/12894	RR	Adjusted	0.75 (0.58, 0.97)	0.0280349	0.70 (0.53, 0.93)	0.38, 1.46	41.3	0.711	3/7.196	NP	7	Weak	B-carotene - Gen - 22760559	-1
-		OLD	21901390	Hu	2012	Diet and dietary supplements	Nutrients and vitamins	B-carotene (dietary)	High vs low	General	Gen	BrCa	31	31	22520/232518	OR	Adjusted	0.82 (0.75, 0.89)	4.09756e-06	0.90 (0.80, 1.01)	0.56, 1.18	66.2	0.004	11/6.385	0.042	8	Suggestive	B-carotene (dietary) - Gen - 21901390	-2
-		OLD	21901390	Hu	2012	Diet and dietary supplements	Nutrients and vitamins	B-carotene (dietary/ supplemental)	High vs low	General	Gen	BrCa	4	4	3529/86403	OR	Adjusted	0.75 (0.46, 1.23)	0.257766	0.97 (0.86, 1.10)	0.07, 8.23	96.6	0.91	N/A	N/A	8	NS	B-carotene (dietary/ supplemental) - Gen - 21901390	0
-		OLD	22760559	Aune	2012	Diet and dietary supplements	Nutrients and vitamins	B-cryptoxanthin	High vs low	General	Gen	BrCa	6	6	9461/463721	RR	Adjusted	1.02 (0.95, 1.09)	0.646157	0.95 (0.84, 1.07)	0.92, 1.13	0	0.902	0/0.902	NP	7	NS	B-cryptoxanthin - Gen - 22760559	0
-		OLD	22760559	Aune	2012	Diet and dietary supplements	Nutrients and vitamins	B-cryptoxanthin	Per 150 μg/day	General	Gen	BrCa	6	6	9461/463721	RR	Adjusted	1.01 (0.96, 1.06)	0.713993	1.00 (0.96, 1.05)	0.91, 1.12	16.4	0.631	0/0.3	NP	7	NS	B-cryptoxanthin - Gen - 22760559	0
120	Remains, replaces an old exposure	New	32599354	Filippini	2020	Diet and dietary supplements	Nutrients and vitamins	Cadmium	High vs low	General	Gen	BrCa	6	6	11942/314767	RR	Adjusted	1.04 (0.90, 1.21)	0.595604	0.90 (0.81, 1.00)	0.66, 1.65	74.0322	0.670771	3/3.16	NP	9	NS	Cadmium - Gen - 32599354	0
122	Remains, replaces an old exposure	New	32599354	Filippini	2020	Diet and dietary supplements	Nutrients and vitamins	Cadmium	High vs low	Postmenopausal	Post	BrCa	5	5	NR/NR	RR	Adjusted	1.02 (0.88, 1.19)	0.773455	0.90 (0.81, 1.00)	0.63, 1.67	72.0585	0.802545	N/A	N/A	9	NS	Cadmium - Post - 32599354	0
124	Remains, replaces an old exposure	New	32599354	Filippini	2020	Diet and dietary supplements	Nutrients and vitamins	Cadmium	High vs low	Premenopausal	Pre	BrCa	2	2	NR/NR	RR	Adjusted	1.12 (0.44, 2.87)	0.808566	1.73 (1.10, 2.72)	NA	0.781749	N/A	N/A	N/A	9	NS	Cadmium - Pre - 32599354	0
-		OLD	27170091	Hidayat	2016	Diet and dietary supplements	Nutrients and vitamins	Calcium (dietary)	Per 300 mg/day	General	Gen	BrCa	6	9	22739/772537	RR	Adjusted	0.97 (0.95, 0.98)	0.000274991	0.96 (0.95, 0.99)	0.93, 1.00	18.6845	0.406558	3/2.16	0.455167	8	Suggestive	Calcium (dietary) - Gen - 27170091	-2
-		OLD	27170091	Hidayat	2016	Diet and dietary supplements	Nutrients and vitamins	Calcium (dietary/ supplemental)	High vs low	General	Gen	BrCa	11	17	27962/929654	RR	Adjusted	0.92 (0.86, 0.99)	0.0253992	0.98 (0.90, 1.07)	0.75, 1.13	44.1886	0.0159814	3/1.46	0.175289	8	Weak	Calcium (dietary/ supplemental) - Gen - 27170091	-1
-		OLD	27170091	Hidayat	2016	Diet and dietary supplements	Nutrients and vitamins	Calcium (dietary/ supplemental)	Per 300 mg/day	General	Gen	BrCa	9	15	33406/872895	RR	Adjusted	0.98 (0.96, 0.99)	0.0021506	0.99 (0.98, 1.01)	0.95, 1.01	30.752	0.0284028	4/0.91	0.0108848	8	Weak	Calcium (dietary/ supplemental) - Gen - 27170091	-1
-		OLD	27170091	Hidayat	2016	Diet and dietary supplements	Nutrients and vitamins	Calcium (dietary/ supplemental)	High vs low	Premenopausal	Pre	BrCa	6	6	14943/543992	RR	Adjusted	0.75 (0.59, 0.96)	0.0204336	0.98 (0.80, 1.19)	0.38, 1.48	55.2111	0.00520626	2/0.51	0.0872053	8	Weak	Calcium (dietary/ supplemental) - Pre - 27170091	-1
-		OLD	27170091	Hidayat	2016	Diet and dietary supplements	Nutrients and vitamins	Calcium (dietary/ supplemental)	Per 300 mg/day	Premenopausal	Pre	BrCa	6	6	14943/543992	RR	Adjusted	0.92 (0.87, 0.98)	0.00809014	0.98 (0.93, 1.03)	0.80, 1.06	38.4131	0.0801258	3/0.51	0.0103041	8	Weak	Calcium (dietary/ supplemental) - Pre - 27170091	-1
-		OLD	27170091	Hidayat	2016	Diet and dietary supplements	Nutrients and vitamins	Calcium (dietary/ supplemental)	High vs low	Postmenopausal	Post	BrCa	7	7	17798/612559	RR	Adjusted	0.94 (0.87, 1.01)	0.0899622	0.90 (0.79, 1.02)	0.83, 1.06	7.27226	0.589968	0/4.29	NP	8	NS	Calcium (dietary/ supplemental) - Post - 27170091	0
-		OLD	27170091	Hidayat	2016	Diet and dietary supplements	Nutrients and vitamins	Calcium (dietary/ supplemental)	Per 300 mg/day	Postmenopausal	Post	BrCa	7	7	17798/612559	RR	Adjusted	0.98 (0.97, 0.99)	0.00322319	0.98 (0.96, 0.99)	0.96, 1.00	0.760216	0.94928	1/0.6	0.468134	8	Weak	Calcium (dietary/ supplemental) - Post - 27170091	-1
-		OLD	27170091	Hidayat	2016	Diet and dietary supplements	Nutrients and vitamins	Calcium (supplemental)	Per 300 mg/day	General	Gen	BrCa	3	4	9730/298957	RR	Adjusted	0.99 (0.97, 1.01)	0.575271	1.00 (0.98, 1.03)	0.94, 1.05	12.8673	0.475794	0/0.2	NP	8	NS	Calcium (supplemental) - Gen - 27170091	0
-		OLD	22760559	Aune	2012	Diet and dietary supplements	Nutrients and vitamins	Carotenoids	Per 10000 μg/day	General	Gen	BrCa	3	3	4290/208276	RR	Adjusted	0.98 (0.78, 1.22)	0.852902	0.97 (0.82, 1.15)	0.08, 11.50	64.9	0.744	0/0.29	NP	7	NS	Carotenoids - Gen - 22760559	0
209	Remains, replaces an old exposure	New	32241696	Zeng	2020	Diet and dietary supplements	Nutrients and vitamins	Folate	High vs low	General	Gen	BrCa	21	21	39651/1168317	RR	Adjusted	0.95 (0.90, 1.01)	0.0781898	0.95 (0.88, 1.02)	0.80, 1.14	46.9236	0.199467	3/4.36	NP	8	NS	Folate - Gen - 32241696	0
208.1	Remains, replaces an old exposure	New	33146633	Ren	2020	Diet and dietary supplements	Nutrients and vitamins	Folate	Per 100 mg/day	General	Gen	BrCa	28	28	NR/NR	OR	Adjusted	0.98 (0.97, 0.99)	0.00234135	1.00 (0.99, 1.01)	0.94, 1.03	72.8251	0.00105117	N/A	N/A	10	Weak	Folate - Gen - 33146633	-1
-		OLD	24777595	Tio	2014	Diet and dietary supplements	Nutrients and vitamins	Folate (dietary)	High vs low	General	Gen	BrCa	36	36	36976/695493	OR	Adjusted	0.84 (0.77, 0.91)	6.02022e-05	1.12 (1.01, 1.24)	0.55, 1.27	71.1768	0.00690819	13/13.16	NP	7	Suggestive	Folate (dietary) - Gen - 24777595	-2
-		OLD	31170936	Chang	2019	Diet and dietary supplements	Nutrients and vitamins	Heme iron	High vs low	General	Gen	BrCa	6	6	19471/394937	RR	Adjusted	1.12 (1.04, 1.22)	0.00396061	1.11 (1.03, 1.19)	0.92, 1.37	38.7	0.643	2/3.953	NP	10	Weak	Heme iron - Gen - 31170936	1
-		OLD	31170936	Chang	2019	Diet and dietary supplements	Nutrients and vitamins	Iron (dietary)	High vs low	General	Gen	BrCa	11	11	14950/240101	RR	Adjusted	1.01 (0.89, 1.15)	0.833047	1.02 (0.90, 1.15)	0.72, 1.43	55.3	0.909	2/0.706	0.154	10	NS	Iron (dietary) - Gen - 31170936	0
-		OLD	31170936	Chang	2019	Diet and dietary supplements	Nutrients and vitamins	Iron (dietary/ supplemental)	High vs low	General	Gen	BrCa	4	4	6000/144931	RR	Adjusted	0.97 (0.82, 1.14)	0.710748	0.85 (0.75, 0.96)	0.54, 1.75	45.5	0.389	1/2.847	NP	10	NS	Iron (dietary/ supplemental) - Gen - 31170936	0
-		OLD	31170936	Chang	2019	Diet and dietary supplements	Nutrients and vitamins	Iron (supplemental)	Use vs non-use	General	Gen	BrCa	3	3	3193/55987	RR	Adjusted	1.02 (0.91, 1.13)	0.766091	0.99 (0.88, 1.12)	0.51, 2.05	0	0.342	0/0.158	NP	10	NS	Iron (supplemental) - Gen - 31170936	0
-		OLD	22760559	Aune	2012	Diet and dietary supplements	Nutrients and vitamins	Lutein/ zeaxanthin	High vs low	General	Gen	BrCa	7	6	2419/95732	OR	Adjusted	0.94 (0.87, 1.02)	0.130015	0.95 (0.82, 1.10)	0.84, 1.05	0	0.69	N/A	N/A	7	NS	Lutein/ zeaxanthin - Gen - 22760559	0
-		OLD	22760559	Aune	2012	Diet and dietary supplements	Nutrients and vitamins	Lycopene	High vs low	General	Gen	BrCa	7	7	9969/464737	RR	Adjusted	1.00 (0.93, 1.07)	0.946969	1.04 (0.92, 0.18)	0.91, 1.09	1.0803	0.671	0/0.88	NP	7	NS	Lycopene - Gen - 22760559	0
-		OLD	22760559	Aune	2012	Diet and dietary supplements	Nutrients and vitamins	Lycopene	Per 10000 μg/day	General	Gen	BrCa	7	7	9969/464737	RR	Adjusted	1.03 (0.97, 1.08)	0.349297	1.04 (0.95, 1.14)	0.96, 1.10	0.4	0.708	0/0.88	NP	7	NS	Lycopene - Gen - 22760559	0
-		OLD	23907430	Wu	2013	Diet and dietary supplements	Nutrients and vitamins	Methionine	High vs low	General	Gen	BrCa	13	13	17060/458561	RR	Adjusted	0.94 (0.89, 0.99)	0.0266876	0.88 (0.79, 0.98)	0.88, 1.00	0	0.474	1/6.79	NP	7	Weak	Methionine - Gen - 23907430	-1
-		OLD	21487086	Chan	2011	Diet and dietary supplements	Nutrients and vitamins	Multivitamin	Use vs non-use	General	Gen	BrCa	8	8	19790/322018	RR	Adjusted	1.00 (0.67, 1.49)	0.979729	0.99 (0.35, 2.80)	0.60, 1.64	0	0.038	N/A	N/A	6	NS	Multivitamin - Gen - 21487086	0
-		OLD	21487086	Chan	2011	Diet and dietary supplements	Nutrients and vitamins	Multivitamin	≥ 7 times/week use vs non-use	General	Gen	BrCa	6	6	9310/219689	RR	Adjusted	0.99 (0.60, 1.63)	0.977037	1.01 (0.34, 2.98)	0.49, 2.01	0	0.644	N/A	N/A	6	NS	Multivitamin - Gen - 21487086	0
-		OLD	21487086	Chan	2011	Diet and dietary supplements	Nutrients and vitamins	Multivitamin	≥ 10 or > 3 years use vs non-use	General	Gen	BrCa	7	7	19047/322018	RR	Adjusted	1.00 (0.63, 1.59)	0.994968	0.99 (0.35, 2.80)	0.54, 1.84	0	0.522	0/0.351	NP	6	NS	Multivitamin - Gen - 21487086	0
-		OLD	26786590	Cai	2016	Diet and dietary supplements	Nutrients and vitamins	Selenium	High vs low	General	Gen	BrCa	16	18	8398/144277	OR	Adjusted	0.88 (0.80, 0.96)	0.00691752	0.89 (0.84, 0.94)	0.73, 1.06	14.692	0.383275	3/3.37	NP	8	Weak	Selenium - Gen - 26786590	-1
-		OLD	21761132	Fulan	2011	Diet and dietary supplements	Nutrients and vitamins	Vitamin A	High vs low	General	Gen	BrCa	24	24	25946/294301	OR	Adjusted	0.82 (0.74, 0.91)	0.000230695	0.84 (0.74, 0.95)	0.57, 1.17	49.5	0.536	7/11.41	NP	8	Suggestive	Vitamin A - Gen - 21761132	-2
208	Remains, replaces an old exposure	New	32241696	Zeng	2020	Diet and dietary supplements	Nutrients and vitamins	Vitamin B12	High vs low	General	Gen	BrCa	10	10	22720/724885	RR	Adjusted	1.00 (0.93, 1.08)	0.992529	0.96 (0.89, 1.03)	0.85, 1.17	24.8372	0.379188	2/1.73	0.686286	8	NS	Vitamin B12 - Gen - 32241696	0
206	Remains, replaces an old exposure	New	32241696	Zeng	2020	Diet and dietary supplements	Nutrients and vitamins	Vitamin B2	High vs low	General	Gen	BrCa	9	9	19824/622401	RR	Adjusted	0.90 (0.82, 0.99)	0.0352072	0.96 (0.88, 1.04)	0.70, 1.16	47.8755	0.196696	1/1.53	NP	8	Weak	Vitamin B2 - Gen - 32241696	-1
207	Remains, replaces an old exposure	New	32241696	Zeng	2020	Diet and dietary supplements	Nutrients and vitamins	Vitamin B6	High vs low	General	Gen	BrCa	11	11	23111/735671	RR	Adjusted	0.93 (0.86, 1.02)	0.114269	0.95 (0.87, 1.03)	0.77, 1.13	30.0069	0.252916	2/2.35	NP	8	NS	Vitamin B6 - Gen - 32241696	0
115	Remains, new exposure	New	32991322	Zhang	2020	Diet and dietary supplements	Nutrients and vitamins	Vitamin C (dietary)	High vs low	General	Gen	BrCa	30	31	NR/NR	RR	Adjusted	0.89 (0.82, 0.96)	0.00434471	0.97 (0.96, 0.98)	0.63, 1.26	79.2997	0.125459	N/A	N/A	9	Weak	Vitamin C (dietary) - Gen - 32991322	-1
113	Remains, new exposure	New	32991322	Zhang	2020	Diet and dietary supplements	Nutrients and vitamins	Vitamin C (dietary/ supplemental)	High vs low	General	Gen	BrCa	44	54	44548/1295099	RR	Adjusted	0.86 (0.81, 0.92)	5.50826e-06	0.97 (0.96, 0.98)	0.60, 1.24	78.7368	0.00619183	20/3.29	8.7594e-12	9	Suggestive	Vitamin C (dietary/ supplemental) - Gen - 32991322	-2
114	Remains, new exposure	New	32991322	Zhang	2020	Diet and dietary supplements	Nutrients and vitamins	Vitamin C (dietary/ supplemental)	Per 100 mg/day	General	Gen	BrCa	19	22	22983/1002984	RR	Adjusted	0.94 (0.86, 1.03)	0.177175	0.91 (0.81, 1.03)	0.68, 1.30	59.1212	0.133151	6/5.53	0.803112	9	NS	Vitamin C (dietary/ supplemental) - Gen - 32991322	0
117	Remains, new exposure	New	32991322	Zhang	2020	Diet and dietary supplements	Nutrients and vitamins	Vitamin C (dietary/ supplemental)	High vs low	Postmenopausal	Post	BrCa	17	18	NR/NR	RR	Adjusted	0.88 (0.77, 1.00)	0.0453708	1.02 (0.92, 1.14)	0.53, 1.44	82.1897	0.019632	N/A	N/A	9	Weak	Vitamin C (dietary/ supplemental) - Post - 32991322	-1
118	Remains, new exposure	New	32991322	Zhang	2020	Diet and dietary supplements	Nutrients and vitamins	Vitamin C (dietary/ supplemental)	High vs low	Premenopausal	Pre	BrCa	10	11	NR/NR	RR	Adjusted	0.84 (0.72, 0.98)	0.0253334	1.01 (0.86, 1.18)	0.55, 1.30	55.1076	0.000907416	N/A	N/A	9	Weak	Vitamin C (dietary/ supplemental) - Pre - 32991322	-1
116	Remains, new exposure	New	32991322	Zhang	2020	Diet and dietary supplements	Nutrients and vitamins	Vitamin C (supplemental)	High vs low	General	Gen	BrCa	13	13	NR/NR	RR	Adjusted	1.02 (0.94, 1.10)	0.678429	1.16 (1.04, 1.30)	0.83, 1.24	36.4229	0.625683	N/A	N/A	9	NS	Vitamin C (supplemental) - Gen - 32991322	0
-		OLD	29899554	Estebanez	2018	Diet and dietary supplements	Nutrients and vitamins	Vitamin D (dietary)	High vs low	General	Gen	BrCa	13	13	10584/481145	OR	Adjusted	0.96 (0.85, 1.08)	0.481987	1.04 (0.94, 1.15)	0.64, 1.43	71.1	0.34	N/A	N/A	5	NS	Vitamin D (dietary) - Gen - 29899554	0
149	Remains, replaces an old exposure	New	31884419	Song	2019	Diet and dietary supplements	Nutrients and vitamins	Vitamin D (dietary/ supplemental)	High vs low	General	Gen	BrCa	20	22	109770/938812	OR	Adjusted	0.94 (0.88, 1.00)	0.0634358	0.94 (0.86, 1.03)	0.74, 1.19	57.241	0.166862	4/5.49	NP	10	NS	Vitamin D (dietary/ supplemental) - Gen - 31884419	0
150	Remains, new exposure	New	31884419	Song	2019	Diet and dietary supplements	Nutrients and vitamins	Vitamin D (dietary/ supplemental)	Per 400IU/day	General	Gen	BrCa	15	17	30498/523943	OR	Adjusted	0.97 (0.92, 1.02)	0.217491	0.95 (0.90, 1.01)	0.85, 1.11	47.2456	0.00796743	3/3.08	NP	10	NS	Vitamin D (dietary/ supplemental) - Gen - 31884419	0
-		OLD	29899554	Estebanez	2018	Diet and dietary supplements	Nutrients and vitamins	Vitamin D (supplemental)	High vs low	General	Gen	BrCa	7	7	2591/401782	OR	Adjusted	0.89 (0.76, 1.03)	0.118202	1.10 (0.92, 1.31)	0.57, 1.37	58.3	0.828	N/A	N/A	5	NS	Vitamin D (supplemental) - Gen - 29899554	0
-		OLD	27943649	Grosso	2016	Diet and dietary supplements	Plant-based food and their compounds	Anthocyanidins	High vs low	General	Gen	BrCa	5	8	152/4141	OR	Adjusted	1.03 (0.96, 1.10)	0.435301	1.04 (0.93, 1.16)	0.90, 1.18	22.5609	0.824244	N/A	N/A	8	NS	Anthocyanidins - Gen - 27943649	0
222	Remains, new exposure	New	36211500	Reng	2022	Diet and dietary supplements	Plant-based food and their compounds	B(a)P- Benzoapyrene	High vs low	General	Gen	BrCa	3	3	6531/175977	OR	Adjusted	0.97 (0.89, 1.05)	0.478629	0.96 (0.88, 1.06)	0.57, 1.65	0	0.356492	0/0.50	NP	8	NS	B(a)P- Benzoapyrene - Gen - 36211500	0
-		OLD	30212943	Chen	2018	Diet and dietary supplements	Plant-based food and their compounds	Carrots	High vs low	General	Gen	BrCa	10	12	13657/141187	OR	Adjusted	0.81 (0.70, 0.93)	0.0025557	0.99 (0.94, 1.05)	0.54, 1.22	67.4	0.031	2/0.535	0.097	10	Weak	Carrots - Gen - 30212943	-1
315	Remains, new exposure	New	33271590	Kazemi	2021	Diet and dietary supplements	Plant-based food and their compounds	Cereal	Per 20 g/day	General	Gen	BrCa	14	15	22076/521275	HR	Adjusted	1.00 (0.99, 1.01)	0.647866	1.00 (0.99, 1.02)	0.98, 1.02	20.1626	0.259665	2/0.75	0.170953	11	NS	Cereal - Gen - 33271590	0
300	Remains, new exposure	New	32249416	Farvid	2020	Diet and dietary supplements	Plant-based food and their compounds	Cereal fiber	High vs low	General	Gen	BrCa	9	11	85551/2364489	RR	Adjusted	0.96 (0.92, 1.01)	0.101595	0.95 (0.91, 0.99)	0.88, 1.06	27.6623	0.985964	1/4.71	NP	6	NS	Cereal fiber - Gen - 32249416	0
-		OLD	22234738	Aune	2012	Diet and dietary supplements	Plant-based food and their compounds	Cereal fiber	Per 10 g/day	General	Gen	BrCa	6	6	NR/NR	RR	Adjusted	0.91 (0.80, 1.04)	0.150659	0.93 (0.81, 1.06)	0.62, 1.32	55.1	0.287	N/A	N/A	8	NS	Cereal fiber - Gen - 22234738	0
-		OLD	23593085	Song	2013	Diet and dietary supplements	Plant-based food and their compounds	Citrus fruits	High vs low	General	Gen	BrCa	6	6	3798/8503	OR	Adjusted	0.90 (0.85, 0.96)	0.00177558	0.85 (0.76, 0.95)	0.83, 0.99	0	0.264	1/2.174	NP	6	Weak	Citrus fruits - Gen - 23593085	-1
-		OLD	22877795	Liu	2013	Diet and dietary supplements	Plant-based food and their compounds	Cruciferous vegetables	High vs low	General	Gen	BrCa	13	13	18655/180344	OR	Adjusted	0.88 (0.81, 0.95)	0.00221734	1.00 (0.91, 1.11)	0.71, 1.08	35.1	0.101	3/0.65	0.025	5	Weak	Cruciferous vegetables - Gen - 22877795	-1
-		OLD	27943649	Grosso	2016	Diet and dietary supplements	Plant-based food and their compounds	Flavan-3-ols	High vs low	General	Gen	BrCa	5	9	NR/NR	OR	Adjusted	0.94 (0.89, 0.98)	0.00943854	0.92 (0.84, 1.01)	0.89, 0.99	0	0.876773	N/A	N/A	8	Weak	Flavan-3-ols - Gen - 27943649	-1
-		OLD	27943649	Grosso	2016	Diet and dietary supplements	Plant-based food and their compounds	Flavanones	High vs low	General	Gen	BrCa	5	8	152/4141	OR	Adjusted	1.00 (0.95, 1.06)	0.905547	1.04 (0.95, 1.14)	0.94, 1.07	0	0.477669	N/A	N/A	8	NS	Flavanones - Gen - 27943649	0
273	Remains, replaces an old exposure	New	35545772	Liu	2022	Diet and dietary supplements	Plant-based food and their compounds	Flavones	High vs low	General	Gen	BrCa	10	12	21105/421537	OR	Adjusted	0.85 (0.75, 0.96)	0.0102848	0.96 (0.90, 1.02)	0.57, 1.27	80.9578	0.25265	4/1.49	0.0487454	10	Weak	Flavones - Gen - 35545772	-1
272	Remains, replaces an old exposure	New	35545772	Liu	2022	Diet and dietary supplements	Plant-based food and their compounds	Flavonols	High vs low	General	Gen	BrCa	12	14	22167/513228	OR	Adjusted	0.85 (0.76, 0.96)	0.00795916	0.96 (0.88, 1.03)	0.58, 1.26	76.7051	0.251568	5/1.64	0.0165374	10	Weak	Flavonols - Gen - 35545772	-1
301	Remains, new exposure	New	32249416	Farvid	2020	Diet and dietary supplements	Plant-based food and their compounds	Fruit fiber	High vs low	General	Gen	BrCa	9	11	85551/2364489	RR	Adjusted	0.93 (0.89, 0.97)	0.000246246	0.91 (0.87, 0.95)	0.86, 1.00	13.9739	0.878054	3/7.05	NP	6	Suggestive	Fruit fiber - Gen - 32249416	-2
-		OLD	22234738	Aune	2012	Diet and dietary supplements	Plant-based food and their compounds	Fruit fiber	Per 10 g/day	General	Gen	BrCa	6	6	NR/NR	RR	Adjusted	0.88 (0.75, 1.03)	0.12219	0.84 (0.72, 0.99)	0.57, 1.35	49.9	0.725	N/A	N/A	8	NS	Fruit fiber - Gen - 22234738	0
156	Remains, new exposure	New	33557387	Llaha	2021	Diet and dietary supplements	Plant-based food and their compounds	Fruit juice	High vs low	General	Gen	BrCa	3	3	916/108837	RR	Adjusted	1.13 (0.95, 1.36)	0.170879	1.13 (0.91, 1.40)	0.35, 3.63	0	0.891086	0/0.64	NP	8	NS	Fruit juice - Gen - 33557387	0
296	Remains, new exposure	New	33271590	Kazemi	2021	Diet and dietary supplements	Plant-based food and their compounds	Fruit juice	Per 50 g/day	General	Gen	BrCa	6	6	15786/333887	HR	Adjusted	1.00 (0.99, 1.01)	0.748872	0.99 (0.98, 1.00)	0.97, 1.02	24.0473	0.00844764	0/0.35	NP	11	NS	Fruit juice - Gen - 33271590	0
-		OLD	22706630	Aune	2012	Diet and dietary supplements	Plant-based food and their compounds	Fruits	High vs low	General	Gen	BrCa	16	10	16763/785668	RR	Adjusted	0.92 (0.86, 0.98)	0.0086967	0.91 (0.83, 0.99)	0.83, 1.02	9.3	0.416	1/4.359	NP	7	Weak	Fruits - Gen - 22706630	-1
295	Remains, replaces an old exposure	New	33271590	Kazemi	2021	Diet and dietary supplements	Plant-based food and their compounds	Fruits	Per 100 g/day	General	Gen	BrCa	15	15	80434/1598417	HR	Adjusted	0.97 (0.95, 0.99)	0.00283523	0.99 (0.97, 1.00)	0.91, 1.03	68.2896	0.0463861	2/0.99	0.261673	11	Weak	Fruits - Gen - 33271590	-1
-		OLD	25339056	Woo	2014	Diet and dietary supplements	Plant-based food and their compounds	Fruits	High vs low	Premenopausal, Korean	Pre	BrCa	2	2	57/144	RR	Adjusted	0.64 (0.33, 1.22)	0.277036	0.83 (0.40, 1.72)	N/A	57.3	N/A	N/A	N/A	4	NS	Fruits - Pre - 25339056	0
-		OLD	25339056	Woo	2014	Diet and dietary supplements	Plant-based food and their compounds	Fruits	High vs low	Postmenopausal, Korean	Post	BrCa	2	2	46/118	RR	Adjusted	0.55 (0.23, 1.36)	0.196187	0.81 (0.34, 1.93)	N/A	36.2	N/A	N/A	N/A	4	NS	Fruits - Post - 25339056	0
-		OLD	22706630	Aune	2012	Diet and dietary supplements	Plant-based food and their compounds	Fruits/ vegetables	High vs low	General	Gen	BrCa	6	6	5206/188188	RR	Adjusted	0.89 (0.80, 0.99)	0.0267787	0.91 (0.76, 1.09)	0.77, 1.03	0	0.507	0/1.802	NP	7	Weak	Fruits/ vegetables - Gen - 22706630	-1
314	Remains, replaces an old exposure	New	33271590	Kazemi	2021	Diet and dietary supplements	Plant-based food and their compounds	Fruits/ vegetables	Per 100 g/day	General	Gen	BrCa	8	8	42364/617519	HR	Adjusted	0.98 (0.97, 1.00)	0.00976479	0.99 (0.98, 1.00)	0.95, 1.02	52.6732	0.381737	2/0.46	0.0728406	11	Weak	Fruits/ vegetables - Gen - 33271590	-1
40	Remains, new exposure	New	35936519	Zhang	2022	Diet and dietary supplements	Plant-based food and their compounds	Garlic	High vs low	General	Gen	BrCa	7	7	4380/11457	RR	Adjusted	0.85 (0.72, 1.01)	0.0615249	0.90 (0.80, 1.00)	0.57, 1.27	44.2808	0.21945	2/1.36	0.627498	9	NS	Garlic - Gen - 35936519	0
-		OLD	25339056	Woo	2014	Diet and dietary supplements	Plant-based food and their compounds	Green/ yellow vegetables	High vs low	Korean	Kore	BrCa	2	2	292/640	RR	Adjusted	0.44 (0.17, 1.14)	0.09037	0.30 (0.17, 0.52)	N/A	58.2	N/A	1/1.999	NP	4	NS	Green/ yellow vegetables - Kore - 25339056	0
305	Remains, new exposure	New	32249416	Farvid	2020	Diet and dietary supplements	Plant-based food and their compounds	Insoluble fiber	High vs low	General	Gen	BrCa	7	7	18702/607203	RR	Adjusted	0.92 (0.85, 1.00)	0.0461009	0.80 (0.71, 0.90)	0.76, 1.12	36.1376	0.379563	1/6.63	NP	6	Weak	Insoluble fiber - Gen - 32249416	-1
-		OLD	22234738	Aune	2012	Diet and dietary supplements	Plant-based food and their compounds	Insoluble fiber	Per 10 g/day	General	Gen	BrCa	5	5	NR/NR	RR	Adjusted	0.96 (0.87, 1.07)	0.457806	0.95 (0.87, 1.04)	0.73, 1.27	34.1	0.641	N/A	N/A	8	NS	Insoluble fiber - Gen - 22234738	0
-		OLD	29277346	Zhao	2019	Diet and dietary supplements	Plant-based food and their compounds	Isoflavone-rich foods	High vs low	General	Gen	BrCa	11	11	8041/409970	RR	Adjusted	0.99 (0.91, 1.09)	0.875832	1.05 (0.90, 1.21)	0.81, 1.22	27.0142	0.0801982	1/1.22	NP	8	NS	Isoflavone-rich foods - Gen - 29277346	0
-		OLD	29277346	Zhao	2019	Diet and dietary supplements	Plant-based food and their compounds	Isoflavone-rich foods	Moderate vs low	General	Gen	BrCa	10	10	7797/399262	RR	Adjusted	0.99 (0.92, 1.05)	0.652796	1.04 (0.93, 1.15)	0.85, 1.14	27.3478	0.147117	1/0.91	1	8	NS	Isoflavone-rich foods - Gen - 29277346	0
-		OLD	27943649	Grosso	2016	Diet and dietary supplements	Plant-based food and their compounds	Isoflavones	High vs low	General	Gen	BrCa	25	48	6376/88449	OR	Adjusted	0.71 (0.64, 0.78)	1.27188e-11	0.96 (0.88, 1.05)	0.42, 1.21	75.997	1.51228e-08	N/A	N/A	8	Suggestive	Isoflavones - Gen - 27943649	-2
-		OLD	25339056	Woo	2014	Diet and dietary supplements	Plant-based food and their compounds	Legumes	High vs low	Premenopausal, Korean	Pre	BrCa	2	2	267/550	RR	Adjusted	1.42 (0.79, 2.54)	0.244009	1.68 (0.83, 3.38)	N/A	0	N/A	0/1.21	NP	4	NS	Legumes - Pre - 25339056	0
-		OLD	25339056	Woo	2014	Diet and dietary supplements	Plant-based food and their compounds	Legumes	High vs low	Postmenopausal, Korean	Post	BrCa	2	2	194/430	RR	Adjusted	0.93 (0.50, 1.73)	0.823007	0.91 (0.42, 2.00)	N/A	0	N/A	0/0.13	NP	4	NS	Legumes - Post - 25339056	0
303	Remains, replaces an old exposure	New	32249416	Farvid	2020	Diet and dietary supplements	Plant-based food and their compounds	Legumes fiber	High vs low	General	Gen	BrCa	4	4	19020/623254	RR	Adjusted	0.97 (0.92, 1.02)	0.270474	1.00 (0.92, 1.09)	0.86, 1.09	0	0.445396	0/0.20	NP	6	NS	Legumes fiber - Gen - 32249416	0
-		OLD	25339056	Woo	2014	Diet and dietary supplements	Plant-based food and their compounds	Light colored vegetables	High vs low	Korean	Kore	BrCa	2	2	292/640	RR	Adjusted	0.42 (0.21, 0.83)	0.0127052	0.58 (0.22, 1.53)	N/A	0	N/A	1/1.49	NP	4	Weak	Light colored vegetables - Kore - 25339056	-1
-		OLD	27943649	Grosso	2016	Diet and dietary supplements	Plant-based food and their compounds	Lignans	High vs low	General	Gen	BrCa	17	17	1718/7841	OR	Adjusted	0.91 (0.83, 1.01)	0.085093	0.95 (0.84, 1.07)	0.65, 1.28	55.9179	0.493105	N/A	N/A	8	NS	Lignans - Gen - 27943649	0
-		OLD	27943649	Grosso	2016	Diet and dietary supplements	Plant-based food and their compounds	Matairesinol	High vs low	General	Gen	BrCa	8	10	2277/115226	OR	Adjusted	1.01 (0.92, 1.11)	0.821021	0.98 (0.84, 1.14)	0.86, 1.19	12.193	0.139092	N/A	N/A	8	NS	Matairesinol - Gen - 27943649	0
220	Remains, new exposure	New	36211500	Reng	2022	Diet and dietary supplements	Plant-based food and their compounds	MeIQx	High vs low	General	Gen	BrCa	8	8	12273/717847	OR	Adjusted	1.03 (0.89, 1.18)	0.706375	1.00 (0.89, 1.11)	0.69, 1.53	66.0662	0.567491	2/0.40	0.0572447	8	NS	MeIQx - Gen - 36211500	0
-		OLD	17330506	Qin	2006	Diet and dietary supplements	Plant-based food and their compounds	Miso	High vs low	General	Gen	BrCa	9	9	5176/NR	RR	Adjusted	0.89 (0.79, 1.00)	0.0437816	0.82 (0.66, 1.02)	0.71, 1.11	18.8	0.736	N/A	N/A	4	Weak	Miso - Gen - 17330506	-1
139	Remains, new exposure	New	33724299	Ba	2020	Diet and dietary supplements	Plant-based food and their compounds	Mushrooms	High vs low	General	Gen	BrCa	17	17	NR/19732	RR	Adjusted	0.66 (0.55, 0.78)	8.85679e-07	0.98 (0.85, 1.13)	0.35, 1.21	76.6892	0.0052455	N/A	N/A	7	N/E	Mushrooms - Gen - 33724299	0
-		OLD	24691133	Li	2014	Diet and dietary supplements	Plant-based food and their compounds	Mushrooms	Per 1 g/day	General	Gen	BrCa	10	10	6890/NR	RR	Adjusted	0.97 (0.95, 0.98)	4.22513e-05	0.98 (0.97, 1.00)	0.92, 1.01	54.8	0.055	N/A	N/A	7	Suggestive	Mushrooms - Gen - 24691133	-2
-		OLD	24691133	Li	2014	Diet and dietary supplements	Plant-based food and their compounds	Mushrooms	Per 1 g/day	Premenopausal	Pre	BrCa	3	3	924/NR	RR	Adjusted	0.96 (0.91, 1.00)	0.0574773	0.99 (0.97, 1.02)	0.55, 1.66	79.3	0.629	N/A	N/A	7	NS	Mushrooms - Pre - 24691133	0
-		OLD	24691133	Li	2014	Diet and dietary supplements	Plant-based food and their compounds	Mushrooms	Per 1 g/day	Postmenopausal	Post	BrCa	3	3	487/NR	RR	Adjusted	0.94 (0.91, 0.97)	0.000673573	0.94 (0.90, 0.99)	0.75, 1.19	0	0.838	N/A	N/A	7	Weak	Mushrooms - Post - 24691133	-1
298	Remains, new exposure	New	32487780	Zhang	2020	Diet and dietary supplements	Plant-based food and their compounds	Nut	Yes vs no	General	Gen	BrCa	6	6	10307/229521	RR	Adjusted	0.89 (0.80, 1.00)	0.0582564	0.97 (0.91, 1.03)	0.61, 1.32	85.1777	0.0671119	2/0.59	0.111249	10	NS	Nut - Gen - 32487780	0
299	Remains, new exposure	New	33271590	Kazemi	2021	Diet and dietary supplements	Plant-based food and their compounds	Nut	Per 28 g/day	General	Gen	BrCa	6	6	9180/303771	HR	Adjusted	0.91 (0.81, 1.01)	0.0868102	0.96 (0.91, 1.01)	0.72, 1.15	14.5019	0.452675	1/0.84	0.594768	11	NS	Nut - Gen - 33271590	0
3	Remains, replaces an old exposure	New	35015763	Markellos	2022	Diet and dietary supplements	Plant-based food and their compounds	Olive oil	High vs low	General	Gen	BrCa	14	14	16321/371569	RR	Adjusted	0.67 (0.52, 0.86)	0.0018397	1.00 (0.95, 1.05)	0.29, 1.56	82.4923	0.0128995	6/0.70	3.30907e-05	10	Weak	Olive oil - Gen - 35015763	-1
4	Remains, new exposure	New	32883373	Sealy	2021	Diet and dietary supplements	Plant-based food and their compounds	Olive oil	High vs low	Postmenopausal	Post	BrCa	4	4	4261/78441	OR	Adjusted	0.93 (0.70, 1.24)	0.636663	0.90 (0.78, 1.04)	0.30, 2.89	75.3248	0.591857	1/1.43	NP	10	NS	Olive oil - Post - 32883373	0
40.1	Remains, new exposure	New	35936519	Zhang	2022	Diet and dietary supplements	Plant-based food and their compounds	Onion	High vs low	General	Gen	BrCa	7	7	5724/55484	RR	Adjusted	0.81 (0.68, 0.96)	0.0179281	0.98 (0.94, 1.02)	0.49, 1.33	79.8007	0.0774147	2/0.40	0.0578222	9	Weak	Onion - Gen - 35936519	-1
-		OLD	27943649	Grosso	2016	Diet and dietary supplements	Plant-based food and their compounds	Secoisolariciresinol	High vs low	General	Gen	BrCa	8	10	2277/115226	OR	Adjusted	1.12 (0.99, 1.27)	0.071679	0.93 (0.79, 1.09)	0.84, 1.50	31.2402	0.617614	N/A	N/A	8	NS	Secoisolariciresinol - Gen - 27943649	0
304	Remains, new exposure	New	32249416	Farvid	2020	Diet and dietary supplements	Plant-based food and their compounds	Soluble fiber	High vs low	General	Gen	BrCa	6	6	18247/581618	RR	Adjusted	0.89 (0.83, 0.96)	0.0016995	0.86 (0.77, 0.97)	0.78, 1.02	13.637	0.779276	2/5.42	NP	6	Weak	Soluble fiber - Gen - 32249416	-1
-		OLD	22234738	Aune	2012	Diet and dietary supplements	Plant-based food and their compounds	Soluble fiber	Per 10 g/day	General	Gen	BrCa	4	4	NR/NR	RR	Adjusted	0.74 (0.63, 0.88)	0.000632117	0.80 (0.61, 1.05)	0.51, 1.08	0	0.798	N/A	N/A	8	N/E	Soluble fiber - Gen - 22234738	0
279	Remains, new exposure	New	32642579	Okekunle	2020	Diet and dietary supplements	Plant-based food and their compounds	Soy	High vs low	General	Gen	BrCa	18	24	10300/28346	RR	Adjusted	0.86 (0.80, 0.94)	0.000306567	0.80 (0.73, 0.88)	0.62, 1.21	73.941	0.677055	N/A	N/A	11	Suggestive	Soy - Gen - 32642579	-2
275	Remains, new exposure	New	32642579	Okekunle	2020	Diet and dietary supplements	Plant-based food and their compounds	Soy	High vs low	General	Gen	ER+ BrCa	3	4	NR/NR	RR	Adjusted	0.77 (0.59, 1.01)	0.056182	0.93 (0.82, 1.05)	0.25, 2.32	75.2605	0.0530774	N/A	N/A	11	NS	Soy - Gen - 32642579	0
276	Remains, new exposure	New	32642579	Okekunle	2020	Diet and dietary supplements	Plant-based food and their compounds	Soy	High vs low	General	Gen	ER- BrCa	3	4	NR/NR	RR	Adjusted	0.62 (0.36, 1.05)	0.0742437	0.69 (0.50, 0.94)	0.07, 5.24	70.7469	0.314887	N/A	N/A	11	NS	Soy - Gen - 32642579	0
313	Remains, new exposure	New	33271590	Kazemi	2021	Diet and dietary supplements	Plant-based food and their compounds	Soy	Per 30 g/day	General	Gen	BrCa	7	7	4122/155528	HR	Adjusted	0.97 (0.94, 0.99)	0.0129958	0.96 (0.93, 1.00)	0.93, 1.00	0	0.542277	1/0.58	0.454449	11	Weak	Soy - Gen - 33271590	-1
277	Remains, new exposure	New	32642579	Okekunle	2020	Diet and dietary supplements	Plant-based food and their compounds	Soy	High vs low	Postmenopausal	Post	ER+ BrCa	3	3	NR/NR	RR	Adjusted	0.76 (0.54, 1.07)	0.112887	0.93 (0.82, 1.05)	0.02, 34.72	82.1149	0.120883	N/A	N/A	11	NS	Soy - Post - 32642579	0
278	Remains, new exposure	New	32642579	Okekunle	2020	Diet and dietary supplements	Plant-based food and their compounds	Soy	High vs low	Postmenopausal	Post	ER- BrCa	3	3	NR/NR	RR	Adjusted	0.64 (0.35, 1.16)	0.1395	0.69 (0.50, 0.94)	0.00, 620.42	79.1849	0.462279	N/A	N/A	11	NS	Soy - Post - 32642579	0
-		OLD	24586662	Chen	2014	Diet and dietary supplements	Plant-based food and their compounds	Soy food/isoflavones	High vs low	Premenopausal, Asian	Pre	BrCa	17	18	5466/32933	OR	Adjusted	0.63 (0.52, 0.77)	3.05319e-06	0.84 (0.67, 1.04)	0.32, 1.25	62.297	0.208414	8/3.91	0.0329317	7	Suggestive	Soy food/isoflavones - Pre - 24586662	-2
-		OLD	24586662	Chen	2014	Diet and dietary supplements	Plant-based food and their compounds	Soy food/isoflavones	High vs low	Postmenopausal, Asian	Post	BrCa	18	19	4227/354230	OR	Adjusted	0.64 (0.52, 0.78)	1.40963e-05	0.74 (0.61, 0.90)	0.29, 1.38	72.9626	0.0632597	8/7.56	0.81678	7	Suggestive	Soy food/isoflavones - Post - 24586662	-2
-		OLD	24586662	Chen	2014	Diet and dietary supplements	Plant-based food and their compounds	Soy food/isoflavones	High vs low	Premenopausal, Western	Pre	BrCa	14	17	5495/11497	OR	Adjusted	0.97 (0.86, 1.10)	0.657713	1.30 (1.04, 1.64)	0.68, 1.39	40.1539	0.0438617	N/A	N/A	7	NS	Soy food/isoflavones - Pre - 24586662	0
-		OLD	24586662	Chen	2014	Diet and dietary supplements	Plant-based food and their compounds	Soy food/isoflavones	High vs low	Postmenopausal, Western	Post	BrCa	14	17	12124/62497	OR	Adjusted	0.95 (0.87, 1.04)	0.254857	1.01 (0.96, 1.13)	0.77, 1.17	30.1504	0.199625	3/0.72	0.0326617	7	NS	Soy food/isoflavones - Post - 24586662	0
274	Remains, new exposure	New	31754945	Wei	2020	Diet and dietary supplements	Plant-based food and their compounds	Soy food/isoflavones	Per 10 mg/day	General	Gen	BrCa	9	9	10229/630323	HR	Adjusted	0.97 (0.95, 0.99)	0.00337682	0.98 (0.95, 1.02)	0.93, 1.00	9.843	0.677737	2/0.59	0.115135	10	Weak	Soy food/isoflavones - Gen - 31754945	-1
-		OLD	25339056	Woo	2014	Diet and dietary supplements	Plant-based food and their compounds	Soymilk	High vs low	Korean	Kore	BrCa	2	2	717/1785	RR	Adjusted	0.75 (0.53, 1.05)	0.093098	0.76 (0.49, 1.17)	N/A	0	N/A	0/1.175	NP	4	NS	Soymilk - Kore - 25339056	0
138	Remains, replaces an old exposure	New	31910211	Wang	2020	Diet and dietary supplements	Plant-based food and their compounds	Tofu	High vs low	General	Gen	BrCa	13	17	11803/98010	OR	Adjusted	0.78 (0.70, 0.88)	5.8579e-05	0.97 (0.79, 1.19)	0.54, 1.15	51.7549	0.00986737	4/0.96	0.0126902	9	Suggestive	Tofu - Gen - 31910211	-2
39	Remains, new exposure	New	35936519	Zhang	2022	Diet and dietary supplements	Plant-based food and their compounds	Total allium vegetables	High vs low	General	Gen	BrCa	8	8	10253/298846	RR	Adjusted	0.71 (0.57, 0.90)	0.00442993	0.83 (0.71, 0.98)	0.35, 1.47	76.2219	0.0293638	5/4.13	0.727731	9	Weak	Total allium vegetables - Gen - 35936519	-1
-		OLD	27829237	Chen	2016	Diet and dietary supplements	Plant-based food and their compounds	Total fiber	High vs low	General	Gen	BrCa	24	24	51939/3062421	RR	Adjusted	0.91 (0.86, 0.95)	0.000113006	0.93 (0.90, 0.96)	0.78, 1.05	45.1	0.316	5/7.516	NP	7	Suggestive	Total fiber - Gen - 27829237	-2
308	Remains, new exposure	New	32249416	Farvid	2020	Diet and dietary supplements	Plant-based food and their compounds	Total fiber	High vs low	General	Gen	ER+/PR+ BrCa	7	7	12789/753909	RR	Adjusted	0.92 (0.77, 1.09)	0.319897	0.89 (0.80, 1.00)	0.56, 1.52	70.0891	0.260416	3/3.86	NP	6	NS	Total fiber - Gen - 32249416	0
309	Remains, new exposure	New	32249416	Farvid	2020	Diet and dietary supplements	Plant-based food and their compounds	Total fiber	High vs low	General	Gen	ER-/PR- BrCa	7	7	8700/753909	RR	Adjusted	0.84 (0.69, 1.03)	0.0893372	0.96 (0.78, 1.18)	0.55, 1.28	23.698	0.40687	2/0.87	0.211337	6	NS	Total fiber - Gen - 32249416	0
-		OLD	22234738	Aune	2012	Diet and dietary supplements	Plant-based food and their compounds	Total fiber	Per 10 g/day	General	Gen	BrCa	15	15	NR/NR	RR	Adjusted	0.95 (0.91, 0.98)	0.000113006	0.95 (0.89, 1.01)	0.91, 0.98	0	0.651	N/A	N/A	8	N/E	Total fiber - Gen - 22234738	0
306	Remains, new exposure	New	32249416	Farvid	2020	Diet and dietary supplements	Plant-based food and their compounds	Total fiber	High vs low	Premenopausal	Pre	BrCa	5	5	3918/465040	RR	Adjusted	0.82 (0.67, 0.99)	0.0435587	0.77 (0.66, 0.90)	0.48, 1.38	36.1047	0.780248	2/4.37	NP	6	Weak	Total fiber - Pre - 32249416	-1
307	Remains, new exposure	New	32249416	Farvid	2020	Diet and dietary supplements	Plant-based food and their compounds	Total fiber	High vs low	Postmenoausal	Post	BrCa	16	16	50421/1697572	RR	Adjusted	0.91 (0.88, 0.95)	4.09679e-07	0.90 (0.86, 0.94)	0.88, 0.95	0	0.0849358	2/7.02	NP	6	Convincing	Total fiber - Post - 32249416	-4
297	Remains, new exposure	New	33271590	Kazemi	2021	Diet and dietary supplements	Plant-based food and their compounds	Vegetables	Per 100 g/day	General	Gen	BrCa	14	14	80034/1587350	HR	Adjusted	0.97 (0.95, 1.00)	0.0215543	1.02 (1.00, 1.03)	0.91, 1.05	61.6895	0.00126164	5/1.66	0.0184292	11	Weak	Vegetables - Gen - 33271590	-1
302	Remains, new exposure	New	32249416	Farvid	2020	Diet and dietary supplements	Plant-based food and their compounds	Vegetable fiber	High vs low	General	Gen	BrCa	9	11	85551/2364489	RR	Adjusted	0.95 (0.91, 0.99)	0.0256197	0.95 (0.91, 0.99)	0.86, 1.04	24.6793	0.259594	2/4.71	NP	6	Weak	Vegetable fiber - Gen - 32249416	-1
-		OLD	22234738	Aune	2012	Diet and dietary supplements	Plant-based food and their compounds	Vegetable fiber	Per 10 g/day	General	Gen	BrCa	6	6	NR/NR	RR	Adjusted	0.97 (0.85, 1.11)	0.678141	1.10 (0.95, 1.28)	0.70, 1.35	37.3	0.885	N/A	N/A	8	NS	Vegetable fiber - Gen - 22234738	0
127	Remains, replaces an old exposure	New	35220083	Li	2022	Diet and dietary supplements	Plant-based food and their compounds	Whole grain	High vs low	General	Gen	BrCa	8	8	NR/NR	RR	Adjusted	0.95 (0.87, 1.05)	0.352529	0.99 (0.96, 1.03)	0.74, 1.22	52.314	0.291668	N/A	N/A	11	NS	Whole grain - Gen - 35220083	0
-		OLD	30241536	Xiao	2018	Diet and dietary supplements	Plant-based food and their compounds	Whole grain	Per 50 g/day	General	Gen	BrCa	6	6	5735/87316	RR	Adjusted	0.86 (0.77, 0.96)	0.00714837	0.90 (0.85, 0.95)	0.64, 1.16	61.3	0.192	4/1.937	0.09	9	Weak	Whole grain - Gen - 30241536	-1
17	Remains, new exposure	New	34227005	Wei	2021	Environment	Air quality	NO2 (long-term)	Per 10 μg/m3	General	Gen	BrCa	14	16	122306/4007467	HR	Adjusted	1.02 (1.01, 1.04)	0.00102828	1.01 (1.00, 1.02)	0.99, 1.06	46.7606	0.0241159	4/1.07	0.0179599	9	Weak	NO2 (long-term) - Gen - 34227005	1
18.1	Remains, new exposure	New	34227005	Wei	2021	Environment	Air quality	PM10 (long-term)	Per 10 μg/m3	General	Gen	BrCa	7	7	22547/1392824	HR	Adjusted	1.04 (0.98, 1.10)	0.170588	0.98 (0.97, 1.00)	0.89, 1.22	70.2996	0.0627838	2/0.62	0.122014	9	NS	PM10 (long-term) - Gen - 34227005	0
22	Remains, new exposure	New	31852135	Zhang	2019	Environment	Air quality	PM10 (long-term)	Per 10 μg/m3	General	Gen	Invasive BrCa	3	3	NR/186389	HR	Adjusted	0.98 (0.97, 1.00)	0.011976	0.98 (0.97, 1.00)	0.89, 1.08	0	0.037978	N/A	N/A	10	Weak	PM10 (long-term) - Gen - 31852135	-1
23	Remains, new exposure	New	31852135	Zhang	2019	Environment	Air quality	PM10 (long-term)	Per 10 μg/m3	General	Gen	ER+/PR+ BrCa	3	3	NR/221101	HR	Adjusted	1.02 (0.96, 1.09)	0.439704	1.05 (0.95, 1.15)	0.69, 1.53	0	0.374909	N/A	N/A	10	NS	PM10 (long-term) - Gen - 31852135	0
24	Remains, new exposure	New	31852135	Zhang	2019	Environment	Air quality	PM10 (long-term)	Per 10 μg/m3	General	Gen	ER-/PR- BrCa	3	3	NR/221101	HR	Adjusted	1.03 (0.87, 1.21)	0.756151	0.97 (0.80, 1.18)	0.22, 4.80	35.3246	0.550922	N/A	N/A	10	NS	PM10 (long-term) - Gen - 31852135	0
18	Remains, new exposure	New	34227005	Wei	2021	Environment	Air quality	PM2.5 (long-term)	Per 10 μg/m3	General	Gen	BrCa	11	11	1583387/1.18e+07	HR	Adjusted	1.03 (0.99, 1.06)	0.116099	1.02 (0.98, 1.04)	0.97, 1.08	8.21609	0.513511	0/2.55	NP	9	NS	PM2.5 (long-term) - Gen - 34227005	0
19	Remains, new exposure	New	31852135	Zhang	2019	Environment	Air quality	PM2.5 (long-term)	Per 10 μg/m3	General	Gen	Invasive BrCa	3	3	NR/186389	HR	Adjusted	0.97 (0.86, 1.09)	0.595255	0.90 (0.79, 1.03)	0.36, 2.63	19.1525	0.470338	N/A	N/A	10	NS	PM2.5 (long-term) - Gen - 31852135	0
20	Remains, new exposure	New	31852135	Zhang	2019	Environment	Air quality	PM2.5 (long-term)	Per 10 μg/m3	General	Gen	ER+/PR+ BrCa	3	3	NR/221101	HR	Adjusted	0.97 (0.85, 1.10)	0.608796	0.95 (0.79, 1.14)	0.41, 2.29	0	0.679967	N/A	N/A	10	NS	PM2.5 (long-term) - Gen - 31852135	0
21	Remains, new exposure	New	31852135	Zhang	2019	Environment	Air quality	PM2.5 (long-term)	Per 10 μg/m3	General	Gen	ER-/PR- BrCa	3	3	NR/221101	HR	Adjusted	1.01 (0.77, 1.33)	0.92592	0.97 (0.68, 1.40)	0.17, 5.98	0	0.441107	N/A	N/A	10	NS	PM2.5 (long-term) - Gen - 31852135	0
-		OLD	26703095	Zhang	2016	Environment	Radiation	EMF (extremely low frequency)	Exposed vs unexposed	General	Gen	BrCa	23	23	67983/305920	OR	Adjusted	1.08 (1.00, 1.16)	0.046972	1.06 (0.99, 1.14)	0.83, 1.41	64.9	0.13	5/4.384	0.79	9	Weak	EMF (extremely low frequency) - Gen - 26703095	1
-		OLD	11170121	Erren	2001	Environment	Radiation	EMF (occupational/ residential)	Exposed/heavily exposed vs not/least exposed	General	Gen	BrCa	22	24	36492/6674740	RR	Adjusted	1.09 (1.04, 1.14)	0.000272534	1.14 (1.10, 1.19)	0.98, 1.22	34	0.088	N/A	N/A	4	Suggestive	EMF (occupational/ residential) - Gen - 11170121	2
13	Remains, new exposure	New	31903801	Hiller	2020	Environment	Radiation	Solar radiation	High vs low	General	Gen	BrCa	7	7	9629/228948	RR	Adjusted	1.00 (0.93, 1.09)	0.915594	1.03 (0.97, 1.09)	0.82, 1.23	54.8206	0.880338	N/A	N/A	10	NS	Solar radiation - Gen - 31903801	0
10	Remains, new exposure	New	31903801	Hiller	2020	Environment	Radiation	Solar radiation	≥1 h/day vs <1h/day in summer months	General	Gen	BrCa	9	9	12699/130303	RR	Adjusted	0.84 (0.77, 0.91)	5.18323e-05	0.89 (0.81, 0.98)	0.64, 1.10	73.4151	0.0542642	6/3.78	0.178988	10	Suggestive	Solar radiation - Gen - 31903801	-2
11	Remains, new exposure	New	31903801	Hiller	2020	Environment	Radiation	Solar radiation	1 to <2h/d vs <1h/d during the summer	General	Gen	BrCa	7	7	NR/NR	RR	Adjusted	0.83 (0.78, 0.89)	2.10467e-07	0.85 (0.78, 0.93)	0.74, 0.93	8.21963	0.193786	N/A	N/A	10	N/E	Solar radiation - Gen - 31903801	0
12	Remains, new exposure	New	31903801	Hiller	2020	Environment	Radiation	Solar radiation	≥2 h/day vs <1 h/day in summer	General	Gen	BrCa	7	7	NR/NR	RR	Adjusted	0.83 (0.75, 0.93)	0.000768386	0.78 (0.70, 0.86)	0.60, 1.16	71.8063	0.384082	N/A	N/A	10	N/E	Solar radiation - Gen - 31903801	0
243	Remains, new exposure	New	33079703	Shamshirian	2020	Environment	Radiation	X-rays exposure	Exposed vs unexposed	Iranian	Iran	BrCa	3	3	963/1925	OR	Adjusted	1.32 (0.80, 2.16)	0.276166	1.28 (0.93, 1.75)	0.01, 214.96	57.12	0.466273	1/1.19	NP	10	NS	X-rays exposure - Iran - 33079703	0
16	Remains, new exposure	New	35618130	Zare Sakhvidi	2022	Environment	Surroundings	Greenspace (NDVI)	Per 0.1 unit	General	Gen	BrCa	3	3	68538/1945237	RR	Adjusted	0.89 (0.78, 1.01)	0.079332	0.96 (0.92, 0.99)	0.22, 3.62	56.7655	0.0868189	2/1.31	0.583521	11	NS	Greenspace (NDVI) - Gen - 35618130	0
-		OLD	25885593	Akinyemiju	2015	Environment	Surroundings	Urban residential environment	Urban vs rural	General	Gen	BrCa	6	7	528847/651262	RR	Adjusted	1.09 (1.01, 1.19)	0.0378209	1.06 (1.05, 1.08)	0.82, 1.46	95.3	0.704	N/A	N/A	7	Weak	Urban residential environment - Gen - 25885593	1
85	Remains, new exposure	New	33804363	Liu	2021	Environment	Endocrine-disrupting chemicals	Bishpenol A	High vs low	General	Gen	BrCa	5	5	1661/5668	OR	Adjusted	0.85 (0.69, 1.05)	0.137393	0.75 (0.52, 1.08)	0.61, 1.20	0	0.965237	0/2.54	NP	10	NS	Bishpenol A - Gen - 33804363	0
91	Remains, new exposure	New	33804363	Liu	2021	Environment	Endocrine-disrupting chemicals	Mono (3-carboxypropyl) phthalate	High vs low	General	Gen	BrCa	3	3	1347/2934	OR	Adjusted	0.74 (0.48, 1.14)	0.172689	1.02 (0.90, 1.16)	0.00, 123.49	79.9522	0.0444718	1/0.16	0.151294	10	NS	Mono (3-carboxypropyl) phthalate - Gen - 33804363	0
88	Remains, new exposure	New	33804363	Liu	2021	Environment	Endocrine-disrupting chemicals	Mono-(2-ethyl-5-hydroxyhexyl) phthalate	High vs low	General	Gen	BrCa	4	4	1109/4090	OR	Adjusted	1.12 (0.88, 1.42)	0.354109	0.92 (0.64, 1.32)	0.67, 1.88	0	0.133052	0/0.34	NP	10	NS	Mono-(2-ethyl-5-hydroxyhexyl) phthalate - Gen - 33804363	0
90	Remains, new exposure	New	33804363	Liu	2021	Environment	Endocrine-disrupting chemicals	Mono-(2-ethyl-5-oxohexyl) phthalate	High vs low	General	Gen	BrCa	3	3	399/2782	OR	Adjusted	1.01 (0.74, 1.40)	0.927196	0.84 (0.52, 1.36)	0.13, 8.01	0	0.674271	0/0.42	NP	10	NS	Mono-(2-ethyl-5-oxohexyl) phthalate - Gen - 33804363	0
89	Remains, new exposure	New	33804363	Liu	2021	Environment	Endocrine-disrupting chemicals	Mono-2-ethylhexyl phthalate	High vs low	General	Gen	BrCa	4	4	1109/4090	OR	Adjusted	1.13 (0.74, 1.73)	0.582697	0.79 (0.55, 1.13)	0.21, 6.19	59.7391	0.19846	1/1.30	NP	10	NS	Mono-2-ethylhexyl phthalate - Gen - 33804363	0
93	Remains, new exposure	New	33804363	Liu	2021	Environment	Endocrine-disrupting chemicals	Mono-2-isobutyl phthalate	High vs low	General	Gen	BrCa	3	3	1034/3920	OR	Adjusted	0.75 (0.58, 0.98)	0.0326921	0.79 (0.55, 1.13)	0.14, 4.02	0	0.166002	0/1.16	NP	10	Weak	Mono-2-isobutyl phthalate - Gen - 33804363	-1
86	Remains, new exposure	New	33804363	Liu	2021	Environment	Endocrine-disrupting chemicals	Mono-benzyl phthalate	High vs low	General	Gen	BrCa	6	6	1774/6276	OR	Adjusted	0.74 (0.57, 0.95)	0.0169834	0.72 (0.50, 1.03)	0.42, 1.30	26.9798	0.541908	1/3.56	NP	10	Weak	Mono-benzyl phthalate - Gen - 33804363	-1
92	Remains, new exposure	New	33804363	Liu	2021	Environment	Endocrine-disrupting chemicals	Mono-butyl phthalate	High vs low	General	Gen	BrCa	3	3	399/2782	OR	Adjusted	0.80 (0.55, 1.15)	0.228215	0.85 (0.47, 1.55)	0.07, 8.63	0	0.0302959	0/0.38	NP	10	NS	Mono-butyl phthalate - Gen - 33804363	0
87	Remains, new exposure	New	33804363	Liu	2021	Environment	Endocrine-disrupting chemicals	Mono-ethyl phthalate	High vs low	General	Gen	BrCa	5	5	1513/5262	OR	Adjusted	0.96 (0.62, 1.48)	0.851311	0.89 (0.62, 1.26)	0.21, 4.29	73.1873	0.726014	1/0.66	0.508238	10	NS	Mono-ethyl phthalate - Gen - 33804363	0
164	Remains, new exposure	New	doi_10.1002_tqem.21661	Kalankesh	2019	Environment	Toxic chemicals	DBPs	Yes vs no	General	Gen	BrCa	3	3	309/603	OR	Adjusted	1.15 (1.00, 1.34)	0.0567322	1.11 (1.10, 1.22)	0.26, 5.13	42.6	0.549273	N/A	N/A	10	NS	DBPs - Gen - doi_10.1002_tqem.21661	0
-		OLD	24021539	Ingber	2013	Environment	Toxic chemicals	DDE concentration	High vs low	General	Gen	BrCa	38	40	7838/16759	OR	Adjusted	1.04 (0.94, 1.15)	0.481653	1.00 (1.00, 1.00)	0.76, 1.42	32.6741	0.318645	5/1.9	0.0397373	5	NS	DDE concentration - Gen - 24021539	0
-		OLD	27541291	Lee	2016	Environment	Toxic chemicals	Environmental tobacco smoke	Exposed vs unexposed	Non-smokers	NoSmok	BrCa	45	45	28599/NR	RR	Adjusted	1.15 (1.07, 1.23)	5.40666e-05	0.99 (0.92, 1.07)	0.82, 1.61	68.49	0.00166331	N/A	N/A	4	Suggestive	Environmental tobacco smoke - NoSmok - 27541291	2
168	Remains, new exposure	New	33539348	Xu	2021	Environment	Toxic chemicals	Hair chemicals (rinse)	Use vs non-use	General	Gen	BrCa	6	7	NR/NR	OR	Adjusted	1.17 (1.02, 1.35)	0.0265876	1.19 (1.09, 1.31)	0.83, 1.66	47.6041	0.875221	N/A	N/A	10	Weak	Hair chemicals (rinse) - Gen - 33539348	1
167	Remains, new exposure	New	33539348	Xu	2021	Environment	Toxic chemicals	Hair chemicals (semi-permanent)	Use vs non-use	General	Gen	BrCa	6	7	NR/NR	OR	Adjusted	1.09 (0.93, 1.28)	0.300629	1.19 (1.09, 1.30)	0.69, 1.71	72.2403	0.948906	N/A	N/A	10	NS	Hair chemicals (semi-permanent) - Gen - 33539348	0
166	Remains, new exposure	New	33539348	Xu	2021	Environment	Toxic chemicals	Hair chemicals (straightes)	Use vs non-use	General	Gen	BrCa	2	2	NR/NR	OR	Adjusted	1.05 (0.96, 1.14)	0.322527	1.09 (0.96, 1.23)	NA	0	N/A	N/A	N/A	10	NS	Hair chemicals (straightes) - Gen - 33539348	0
171	Remains, new exposure	New	33539348	Xu	2021	Environment	Toxic chemicals	Hair dye	<10 ys vs >=10ys	General	Gen	BrCa	4	4	NR/NR	OR	Adjusted	0.94 (0.81, 1.10)	0.454315	0.98 (0.82, 1.17)	0.59, 1.51	24.6446	0.543128	N/A	N/A	10	NS	Hair dye - Gen - 33539348	0
169	Remains, replaces an old exposure	New	33539348	Xu	2021	Environment	Toxic chemicals	Hair dye (any)	Use vs non-use	General	Gen	BrCa	12	14	NR/91593	OR	Adjusted	1.08 (1.01, 1.16)	0.0212364	1.03 (0.95, 1.11)	0.91, 1.29	40.3067	0.995965	N/A	N/A	10	Weak	Hair dye (any) - Gen - 33539348	1
-		OLD	15914752	Takkouche	2005	Environment	Toxic chemicals	Hair dye (intensive)	Use vs non-use	General	Gen	BrCa	9	9	4597/674083	RR	Adjusted	0.97 (0.87, 1.08)	0.632135	0.90 (0.80, 1.10)	0.84, 1.13	3.20806	0.165953	0/1.69	NP	6	NS	Hair dye (intensive) - Gen - 15914752	0
165	Remains, replaces an old exposure	New	33539348	Xu	2021	Environment	Toxic chemicals	Hair dye (permanent)	Use vs non-use	General	Gen	BrCa	7	8	NR/NR	OR	Adjusted	1.09 (1.01, 1.17)	0.0180073	1.03 (0.95, 1.11)	0.93, 1.27	32.4609	0.97489	N/A	N/A	10	Weak	Hair dye (permanent) - Gen - 33539348	1
170	Remains, new exposure	New	33539348	Xu	2021	Environment	Toxic chemicals	Hair dying colour	Lighter vs darker	General	Gen	BrCa	3	3	NR/NR	OR	Adjusted	0.90 (0.62, 1.32)	0.599738	1.07 (0.98, 1.18)	0.01, 68.19	84.2169	0.682692	N/A	N/A	10	NS	Hair dying colour - Gen - 33539348	0
-		OLD	24026192	Liu	2013	Environment	Toxic chemicals	Methylene chloride exposure	Exposed vs unexposed	Western	West	BrCa	3	3	33509/153796	OR	Adjusted	1.02 (0.48, 2.16)	0.953043	0.80 (0.78, 0.83)	0.00, 4467.37	67.4	0.655	N/A	N/A	7	NS	Methylene chloride exposure - West - 24026192	0
-		OLD	26735351	Leng	2016	Environment	Toxic chemicals	PCB-183 exposure	High vs low	General	Gen	BrCa	6	6	1506/NR	OR	Adjusted	1.56 (1.25, 1.95)	7.68042e-05	1.30 (0.82, 2.06)	1.14, 2.14	0	0.431	N/A	N/A	7	Suggestive	PCB-183 exposure - Gen - 26735351	2
-		OLD	26735351	Leng	2016	Environment	Toxic chemicals	PCB-187 exposure	High vs low	General	Gen	BrCa	7	7	1456/NR	OR	Adjusted	1.28 (1.04, 1.57)	0.0215614	1.33 (1.14, 1.55)	0.82, 1.99	24.3	0.666	N/A	N/A	7	Weak	PCB-187 exposure - Gen - 26735351	1
-		OLD	26735351	Leng	2016	Environment	Toxic chemicals	PCB-99 exposure	High vs low	General	Gen	BrCa	4	4	970/NR	OR	Adjusted	1.35 (1.02, 1.80)	0.0368202	1.33 (0.86, 2.06)	0.73, 2.53	0	0.325	N/A	N/A	7	Weak	PCB-99 exposure - Gen - 26735351	1
-		OLD	26555153	Zhang	2015	Environment	Toxic chemicals	PCB-exposure (group I)	Exposed vs unexposed	General	Gen	BrCa	8	8	1807/3846	OR	Adjusted	1.10 (0.97, 1.24)	0.136279	0.95 (0.75, 1.21)	0.95, 1.26	0	0.814	N/A	N/A	9	NS	PCB-exposure (group I) - Gen - 26555153	0
-		OLD	26555153	Zhang	2015	Environment	Toxic chemicals	PCB-exposure (group II)	Exposed vs unexposed	General	Gen	BrCa	13	29	3238/6827	OR	Adjusted	1.23 (1.08, 1.40)	0.00155989	1.22 (0.99, 1.50)	0.75, 2.02	48	0.658	N/A	N/A	9	Weak	PCB-exposure (group II) - Gen - 26555153	1
-		OLD	26555153	Zhang	2015	Environment	Toxic chemicals	PCB-exposure (total)	Exposed vs unexposed	General	Gen	BrCa	25	25	6088/12866	OR	Adjusted	1.09 (0.97, 1.22)	0.143135	1.09 (1.03, 1.16)	0.77, 1.55	55.4	0.668	7/2.079	0.003	9	NS	PCB-exposure (total) - Gen - 26555153	0
212	Remains, new exposure	New	35736926	Jiang	2022	Environment	Toxic chemicals	PFHxS	High vs low	General	Gen	BrCa	5	5	NR/NR	OR	Adjusted	1.01 (0.23, 4.43)	0.985915	7.07 (6.97, 7.17)	0.00, 325.31	98.8213	0.0341296	N/A	N/A	9	NS	PFHxS - Gen - 35736926	0
211	Remains, new exposure	New	35736926	Jiang	2022	Environment	Toxic chemicals	PFNA	High vs low	General	Gen	BrCa	5	5	NR/NR	OR	Adjusted	0.73 (0.47, 1.13)	0.160638	1.04 (1.03, 1.05)	0.16, 3.26	86.6673	0.348976	N/A	N/A	9	NS	PFNA - Gen - 35736926	0
210	Remains, new exposure	New	35736926	Jiang	2022	Environment	Toxic chemicals	PFOA	High vs low	General	Gen	BrCa	6	6	NR/NR	OR	Adjusted	0.81 (0.41, 1.59)	0.534913	2.30 (2.28, 2.31)	0.07, 8.67	95.2666	0.0125464	N/A	N/A	9	NS	PFOA - Gen - 35736926	0
213	Remains, new exposure	New	35736926	Jiang	2022	Environment	Toxic chemicals	PFOS	High vs low	General	Gen	BrCa	6	6	NR/NR	OR	Adjusted	0.93 (0.55, 1.58)	0.795395	1.47 (1.46, 1.48)	0.16, 5.51	90.1445	0.214707	N/A	N/A	9	NS	PFOS - Gen - 35736926	0
-		OLD	31490359	Ji	2019	Exogenous hormones	N/A	Age at first OC use	Per 1 year	General	Gen	BrCa	9	13	14535/1568399	RR	Adjusted	1.15 (0.97, 1.37)	0.112078	1.42 (1.06, 1.90)	0.78, 1.71	25.4423	0.677522	2/11.42	NP	7	NS	Age at first OC use - Gen - 31490359	0
-		OLD	31490359	Ji	2019	Exogenous hormones	N/A	Age at first OC use	High vs low	General	Gen	BrCa	10	14	8585/686305	RR	Adjusted	1.16 (0.91, 1.49)	0.232465	1.90 (1.21, 1.98)	0.52, 2.61	66.4224	0.597187	4/13.78	NP	7	NS	Age at first OC use - Gen - 31490359	0
198	Remains, new exposure	New	35143625	Cullinane	2022	Exogenous hormones	N/A	Clomiphene	Use vs non-use	General	Gen	BrCa	5	5	NR/NR	OR	Adjusted	0.91 (0.81, 1.03)	0.128434	0.86 (0.73, 1.02)	0.76, 1.10	0	0.017249	N/A	N/A	10	NS	Clomiphene - Gen - 35143625	0
129	Remains, replaces an old exposure	New	34698654	Poorolajal	2021	Exogenous hormones	N/A	Estrogen	Use vs non-use	General	Gen	BrCa	23	23	NR/2438449	RR	Adjusted	1.13 (1.04, 1.23)	0.00383099	1.38 (1.32, 1.44)	0.80, 1.59	87.8702	0.645589	N/A	N/A	10	Weak	Estrogen - Gen - 34698654	1
131	Remains, new exposure	New	34698654	Poorolajal	2021	Exogenous hormones	N/A	Estrogen-progesterone	Use vs non-use	General	Gen	BrCa	17	17	NR/808819	RR	Adjusted	1.60 (1.43, 1.80)	1.82793e-15	1.96 (1.90, 2.02)	1.00, 2.56	95.2895	0.497429	N/A	N/A	10	N/E	Estrogen-progesterone - Gen - 34698654	0
-		OLD	29713854	Kim	2018	Exogenous hormones	N/A	Estrogen-progestin therapy	Use vs non-use	General	Gen	BrCa	16	18	37055/2194145	HR	Adjusted	1.56 (1.37, 1.76)	4.61571e-12	1.96 (1.90, 2.02)	0.94, 2.58	95.0972	0.435408	12/15.19	NP	4	Highly suggestive	Estrogen-progestin therapy - Gen - 29713854	3
197	Remains, new exposure	New	35143625	Cullinane	2022	Exogenous hormones	N/A	Fertility treatments	Use vs non-use	General	Gen	BrCa	21	24	7223/560670	OR	Adjusted	0.97 (0.90, 1.04)	0.425988	0.95 (0.90, 1.01)	0.75, 1.25	60.2009	0.38435	5/1.82	0.031355	10	NS	Fertility treatments - Gen - 35143625	0
132	Remains, new exposure	New	34698654	Poorolajal	2021	Exogenous hormones	N/A	HRT	Use vs non-use	General	Gen	BrCa	62	62	NR/5469536	RR	Adjusted	1.26 (1.20, 1.32)	2.66596e-21	1.38 (1.35, 1.41)	0.94, 1.69	87.954	0.121567	N/A	N/A	10	N/E	HRT - Gen - 34698654	0
-		OLD	23884897	Sergentanis	2014	Exogenous hormones	N/A	IVF	Exposed vs unexposed	General	Gen	BrCa	2	2	13861/1406721	RR	Adjusted	0.78 (0.65, 0.94)	0.00851835	0.76 (0.62, 0.94)	N/A	0	N/A	1/1.367	NP	9	Weak	IVF - Gen - 23884897	-1
-		OLD	23884897	Sergentanis	2014	Exogenous hormones	N/A	IVF	Exposed vs unexposed	Infertile women	Infert	BrCa	2	2	906/108428	RR	Adjusted	1.00 (0.82, 1.22)	0.99651	1.10 (0.88, 1.37)	N/A	32.1	N/A	0/0.4	NP	9	NS	IVF - Infert - 23884897	0
175	Remains, new exposure	New	31990981	Conz	2020	Exogenous hormones	N/A	Levonorgestrel-releasing intrauterine system	Use vs non-use	General	Gen	BrCa	7	8	NR/104318	OR	Adjusted	1.16 (1.06, 1.28)	0.0018796	1.20 (1.15, 1.26)	0.87, 1.56	77.9545	0.631891	N/A	N/A	9	Weak	Levonorgestrel-releasing intrauterine system - Gen - 31990981	1
-		OLD	23098493	Ni	2012	Exogenous hormones	N/A	MHT	Use vs non-use	Postmenopausal	Post	In-situ BrCa	6	6	5979/2230173	RR	Adjusted	1.33 (1.13, 1.56)	0.000478436	1.51 (1.39, 1.64)	0.84, 2.11	72.3	0.156	N/A	N/A	6	Suggestive	MHT - Post - 23098493	2
128	Remains, new exposure	New	34698654	Poorolajal	2021	Exogenous hormones	N/A	OC	Use vs non-use	General	Gen	BrCa	45	45	NR/2998238	RR	Adjusted	1.00 (0.96, 1.05)	0.872998	1.05 (0.99, 1.12)	0.80, 1.26	63.3851	0.137089	N/A	N/A	10	NS	OC - Gen - 34698654	0
-		OLD	17036554	Kahlenborn	2006	Exogenous hormones	N/A	OC	Use vs non-use	Premenopausal / <50 years	Pre	BrCa	32	37	16181/42884	OR	Adjusted	1.19 (1.09, 1.29)	0.000103834	1.14 (0.98, 1.34)	0.79, 1.78	62.3362	0.913681	10/7.52	0.308329	4	Suggestive	OC - Pre - 17036554	2
-		OLD	17036554	Kahlenborn	2006	Exogenous hormones	N/A	OC	Use vs non-use	Premenopausal/ <50 years, parous	Pre	BrCa	12	14	6584/14352	OR	Adjusted	1.29 (1.20, 1.40)	8.74161e-11	1.39 (1.17, 1.66)	1.19, 1.41	0	0.741504	4/9.63	NP	4	Convincing	OC - Pre - 17036554	4
-		OLD	17036554	Kahlenborn	2006	Exogenous hormones	N/A	OC	Use before FFTP vs non-use	Premenopausal/ <50 years, parous	Pre	BrCa	21	23	6659/14836	OR	Adjusted	1.44 (1.28, 1.62)	7.64721e-10	1.42 (1.17, 1.72)	0.98, 2.13	43.612	0.904058	8/13.72	NP	4	Highly suggestive	OC - Pre - 17036554	3
-		OLD	17036554	Kahlenborn	2006	Exogenous hormones	N/A	OC	Use after FFTP vs non-use	Premenopausal/ <50 years, parous	Pre	BrCa	12	14	4042/9601	OR	Adjusted	1.16 (1.06, 1.26)	0.00147484	1.08 (0.88, 1.32)	1.05, 1.28	0	0.128599	1/1.18	NP	4	Weak	OC - Pre - 17036554	1
-		OLD	17036554	Kahlenborn	2006	Exogenous hormones	N/A	OC	Use ≥ 4 years before FFTP vs non-use	Premenopausal/ <50 years, parous	Pre	BrCa	9	10	2062/5066	OR	Adjusted	1.51 (1.26, 1.82)	9.94109e-06	1.55 (1.23, 1.97)	1.05, 2.18	19.0205	0.797695	3/6.14	NP	4	Suggestive	OC - Pre - 17036554	2
-		OLD	17036554	Kahlenborn	2006	Exogenous hormones	N/A	OC	Use vs non-use	Premenopausal/ <50 years, nulliparous	Pre	BrCa	10	12	1375/3243	OR	Adjusted	1.24 (0.92, 1.67)	0.162898	0.93 (0.66, 1.31)	0.48, 3.18	63.8678	0.624972	4/0.74	0.0047209	4	NS	OC - Pre - 17036554	0
-		OLD	17036554	Kahlenborn	2006	Exogenous hormones	N/A	OC	≥ 4 years use vs non-use	Premenopausal/ <50 years, nulliparous	Pre	BrCa	7	8	710/1762	OR	Adjusted	1.29 (0.85, 1.97)	0.234763	0.87 (0.56, 1.34)	0.35, 4.72	68.8332	0.367842	2/0.67	0.140986	4	NS	OC - Pre - 17036554	0
-		OLD	24145348	Moorman	2013	Exogenous hormones	N/A	OC	Use vs non-use	BRCA1/ BRCA2 mutation carriers	BRCA1/2	BrCa	5	5	733/1436	OR	Adjusted	1.21 (0.93, 1.58)	0.153252	1.13 (0.98, 1.29)	0.48, 3.06	80.0133	0.793888	N/A	N/A	9	NS	OC - BRCA1/2 - 24145348	0
-		OLD	24145348	Moorman	2013	Exogenous hormones	N/A	OC	Use vs non-use	BRCA1 mutation carriers	BRCA1	BrCa	5	5	1749/3445	OR	Adjusted	1.19 (0.92, 1.55)	0.192649	1.20 (1.02, 1.41)	0.49, 2.89	73.5615	0.46611	N/A	N/A	9	NS	OC - BRCA1 - 24145348	0
-		OLD	24145348	Moorman	2013	Exogenous hormones	N/A	OC	Use vs non-use	BRCA2 mutation carriers	BRCA2	BrCa	4	4	5864/17988	OR	Adjusted	1.36 (0.89, 2.10)	0.156397	0.94 (0.72, 1.23)	0.23, 8.19	68.7965	0.412861	N/A	N/A	9	NS	OC - BRCA2 - 24145348	0
130	Remains, new exposure	New	34698654	Poorolajal	2021	Exogenous hormones	N/A	Progesterone	Ever vs never	General	Gen	BrCa	5	5	NR/348604	RR	Adjusted	1.02 (0.84, 1.24)	0.822106	1.01 (0.92, 1.10)	0.56, 1.87	67.1554	0.661078	N/A	N/A	10	NS	Progesterone - Gen - 34698654	0
200	Remains, new exposure	New	35143625	Cullinane	2022	Exogenous hormones	N/A	Progesterone	Use vs non-use	General	Gen	BrCa	4	4	NR/NR	OR	Adjusted	1.10 (0.76, 1.61)	0.608979	1.17 (1.02, 1.35)	0.21, 5.78	86.294	0.804973	N/A	N/A	10	NS	Progesterone - Gen - 35143625	0
204	Remains, new exposure	New	33079703	Shamshirian	2020	Family history - Consanguinity	N/A	Family history of BrCa	Yes vs no	Iranian	Iran	BrCa	12	12	3237/43885	OR	Adjusted	2.31 (1.80, 2.97)	5.12352e-11	1.61 (1.07, 2.42)	1.15, 4.65	47.4622	0.0906455	9/9.50	NP	10	Highly suggestive	Family history of BrCa - Iran - 33079703	3
37	Remains, new exposure	New	32110887	Τurati	2020	Lifestyle and social factors	Other	Healthy lifestyle (WCRF/AICR score)	High vs low	General	Gen	BrCa	13	13	27788/697722	RR	Adjusted	0.73 (0.65, 0.82)	1.9742e-07	0.84 (0.78, 0.90)	0.49, 1.08	73.3831	0.0960379	8/10.72	NP	5	Highly suggestive	Healthy lifestyle (WCRF/AICR score) - Gen - 32110887	-3
37.1	Remains, new exposure	New	32110887	Τurati	2020	Lifestyle and social factors	Other	Healthy lifestyle (WCRF/AICR score)	Per 1 point	General	Gen	BrCa	15	16	36227/1071852	RR	Adjusted	0.91 (0.88, 0.94)	3.5241e-10	0.95 (0.93, 0.97)	0.82, 1.01	71.2034	0.0776343	9/3.58	0.00297479	5	Highly suggestive	Healthy lifestyle (WCRF/AICR score) - Gen - 32110887	-3
-		OLD	29223719	Hardefeldt	2017	Lifestyle and social factors	Physical activity	High intensity PA	High vs non-physically active	General	Gen	BrCa	35	40	NR/NR	OR	Adjusted	0.73 (0.65, 0.81)	1.54561e-08	0.91 (0.82, 1.01)	0.40, 1.32	80.3129	0.118845	N/A	N/A	5	N/E	High intensity PA - Gen - 29223719	0
193	Remains, new exposure	New	https://doi.org/10.1016/j.jth.2020.100873	Raza	2020	Lifestyle and social factors	Physical activity	Leisure time physical activity (LTPA)	11.25 met-hours/week	General	Gen	BrCa	12	12	20258/734745	RR	Adjusted	0.93 (0.88, 0.98)	0.00635594	0.97 (0.90, 1.04)	0.82, 1.04	24.845	0.150728	2/1.25	0.361976	8	Weak	Leisure time physical activity (LTPA) - Gen - https://doi.org/10.1016/j.jth.2020.100873	-1
-		OLD	31393566	Hidayat	2019	Lifestyle and social factors	Physical activity	Lifetime PA	High vs low	General	Gen	BrCa	20	20	30385/224704	RR	Adjusted	0.79 (0.72, 0.86)	2.23702e-07	1.10 (0.98, 1.23)	0.57, 1.08	60.2396	0.0177584	10/6.47	0.0985058	8	Suggestive	Lifetime PA - Gen - 31393566	-2
-		OLD	31393566	Hidayat	2019	Lifestyle and social factors	Physical activity	Lifetime PA	High vs low	Premenopausal	Pre	BrCa	12	12	704/1503	RR	Adjusted	0.82 (0.68, 0.99)	0.0367955	1.05 (0.92, 1.20)	0.46, 1.46	64.1197	0.102934	N/A	N/A	8	Weak	Lifetime PA - Pre - 31393566	-1
-		OLD	31393566	Hidayat	2019	Lifestyle and social factors	Physical activity	Lifetime PA	High vs low	Postmenopausal	Post	BrCa	13	13	1286/2845	RR	Adjusted	0.69 (0.59, 0.81)	2.71424e-06	0.82 (0.68, 0.98)	0.42, 1.15	65.8184	0.0028527	N/A	N/A	8	Suggestive	Lifetime PA - Post - 31393566	-2
-		OLD	29223719	Hardefeldt	2017	Lifestyle and social factors	Physical activity	Low intensity PA	Low vs non-physically active	General	Gen	BrCa	32	36	NR/NR	OR	Adjusted	0.79 (0.72, 0.86)	2.03694e-07	0.82 (0.71, 0.94)	0.50, 1.23	71.8631	0.00174557	N/A	N/A	5	N/E	Low intensity PA - Gen - 29223719	0
-		OLD	31471762	Chan	2019	Lifestyle and social factors	Physical activity	Low sitting time	High vs low	Premenopausal	Pre	BrCa	2	2	NR/46734	RR	Adjusted	1.04 (0.83, 1.32)	0.721484	1.08 (0.80, 1.46)	N/A	0	N/A	N/A	N/A	5	NS	Low sitting time - Pre - 31471762	0
-		OLD	31471762	Chan	2019	Lifestyle and social factors	Physical activity	Low sitting time	High vs low	Postmenopausal	Post	BrCa	4	4	5273/151476	RR	Adjusted	1.20 (1.00, 1.44)	0.0484243	1.08 (0.92, 1.27)	0.62, 2.34	46.3932	0.529946	2/1.06	0.287755	5	Weak	Low sitting time - Post - 31471762	1
-		OLD	27779567	Neilson	2016	Lifestyle and social factors	Physical activity	Moderate-vigorous recreational PA	High vs low	Premenopausal	Pre	BrCa	43	49	62159/937357	RR	Adjusted	0.80 (0.73, 0.87)	3.18703e-07	0.96 (0.93, 0.99)	0.51, 1.24	71.5642	0.000985637	16/5.01	1.73394e-05	11	Highly suggestive	Moderate-vigorous recreational PA - Pre - 27779567	-3
-		OLD	27779567	Neilson	2016	Lifestyle and social factors	Physical activity	Moderate-vigorous recreational PA	High vs low	Postmenopausal	Post	BrCa	56	62	108063/1502268	RR	Adjusted	0.80 (0.75, 0.84)	4.20946e-18	0.89 (0.87, 0.91)	0.60, 1.05	77.0625	0.000193173	29/29.09	NP	11	Highly suggestive	Moderate-vigorous recreational PA - Post - 27779567	-3
-		OLD	31471762	Chan	2019	Lifestyle and social factors	Physical activity	Moderate-vigorous recreational PA	High vs low	Postmenopausal	Post	Triple-negative BrCa	3	3	1978/209117	RR	Adjusted	0.75 (0.45, 1.26)	0.279011	0.98 (0.68, 1.55)	0.01, 97.96	37.4321	0.0129655	N/A	N/A	5	NS	Moderate-vigorous recreational PA - Post - 31471762	0
-		OLD	31471762	Chan	2019	Lifestyle and social factors	Physical activity	Occupational PA	High vs low	Premenopausal	Pre	BrCa	8	8	15204/1125243	RR	Adjusted	0.83 (0.65, 1.05)	0.122607	0.58 (0.45, 0.69)	0.39, 1.76	76.156	0.704593	3/7.29	NP	5	NS	Occupational PA - Pre - 31471762	0
-		OLD	31471762	Chan	2019	Lifestyle and social factors	Physical activity	Occupational PA	High vs low	Postmenopausal	Post	BrCa	9	9	15969/201369	RR	Adjusted	0.90 (0.85, 0.96)	0.000584839	0.95 (0.86, 1.05)	0.84, 0.97	0	0.0425966	2/0.94	0.238925	5	Suggestive	Occupational PA - Post - 31471762	-2
192	Remains, new exposure	New	34698654	Poorolajal	2021	Lifestyle and social factors	Physical activity	PA	Sufficient vs insufficient	General	Gen	BrCa	16	16	NR/1272981	RR	Adjusted	0.90 (0.86, 0.95)	0.000223058	0.97 (0.94, 1.01)	0.76, 1.07	64.3138	0.104339	N/A	N/A	10	N/E	PA - Gen - 34698654	0
-		OLD	31393566	Hidayat	2019	Lifestyle and social factors	Physical activity	PA (at ages 5-30 years)	High vs low	General	Gen	BrCa	29	29	41986/516326	RR	Adjusted	0.81 (0.76, 0.87)	1.73375e-08	1.00 (0.95, 1.00)	0.60, 1.11	80.5251	8.22606e-05	12/1.45	5.68529e-09	8	Suggestive	PA (at ages 5-30 years) - Gen - 31393566	-2
-		OLD	31393566	Hidayat	2019	Lifestyle and social factors	Physical activity	PA (at ages 5-30 years)	High vs low	Premenopausal	Pre	BrCa	14	14	4433/9230	RR	Adjusted	0.87 (0.78, 0.96)	0.00913188	0.93 (0.85, 1.01)	0.64, 1.17	48.5921	0.04047	N/A	N/A	8	Weak	PA (at ages 5-30 years) - Pre - 31393566	-1
-		OLD	31393566	Hidayat	2019	Lifestyle and social factors	Physical activity	PA (at ages 5-30 years)	High vs low	Postmenopausal	Post	BrCa	19	19	16079/230425	RR	Adjusted	0.86 (0.78, 0.94)	0.00154467	1.02 (0.94, 1.09)	0.61, 1.20	73.997	0.00648632	N/A	N/A	8	Weak	PA (at ages 5-30 years) - Post - 31393566	-1
-		OLD	26099193	Zhou	2015	Lifestyle and social factors	Physical activity	Sedentary behavior	Yes vs no	General	Gen	BrCa	19	34	73918/2515279	OR	Adjusted	1.08 (1.04, 1.13)	0.000192791	1.10 (1.00, 1.20)	1.04, 1.13	0	0.451707	N/A	N/A	9	Suggestive	Sedentary behavior - Gen - 26099193	2
184		New	32607943	Chong	2021	Lifestyle and social factors	Physical activity	Sedentary behavior	High vs low	General	Gen	BrCa	8	8	17048/459812	RR	Adjusted	1.08 (0.99, 1.18)	0.0715966	1.00 (0.92, 1.09)	0.84, 1.40	61.6749	0.207217	1/0.40	0.33658	10	NS	Sedentary behavior - Gen - 32607943	0
185		New	32607943	Chong	2021	Lifestyle and social factors	Physical activity	Sedentary behavior	Per 1 h/day	General	Gen	BrCa	8	8	17048/459812	RR	Adjusted	1.01 (1.00, 1.02)	0.0334366	1.01 (1.00, 1.02)	0.98, 1.04	61.7138	0.471513	3/0.46	0.00832099	10	Weak	Sedentary behavior - Gen - 32607943	1
186		New	32607943	Chong	2021	Lifestyle and social factors	Physical activity	Sedentary behavior	Per 1 h/day	Premenopausal	Pre	BrCa	3	3	NR/NR	RR	Adjusted	1.02 (0.99, 1.05)	0.294117	1.00 (0.99, 1.04)	0.74, 1.39	53.1179	0.984111	N/A	N/A	10	NS	Sedentary behavior - Pre - 32607943	0
187		New	32607943	Chong	2021	Lifestyle and social factors	Physical activity	Sedentary behavior	Per 1 h/day	Postmenopausal	Post	BrCa	7	7	NR/NR	RR	Adjusted	1.01 (1.00, 1.02)	0.14168	1.01 (1.00, 1.02)	0.98, 1.04	62.1334	0.290574	N/A	N/A	10	NS	Sedentary behavior - Post - 32607943	0
-		OLD	26099193	Zhou	2015	Lifestyle and social factors	Physical activity	Sedentary behavior (daily life)	Yes vs no	General	Gen	BrCa	5	10	5663/406361	OR	Adjusted	1.07 (0.97, 1.17)	0.160578	1.08 (0.92, 1.27)	0.96, 1.19	0	0.188548	N/A	N/A	9	NS	Sedentary behavior (daily life) - Gen - 26099193	0
-		OLD	26099193	Zhou	2015	Lifestyle and social factors	Physical activity	Sedentary behavior (leisure time)	Yes vs no	General	Gen	BrCa	4	5	9039/199008	OR	Adjusted	1.16 (0.90, 1.49)	0.244662	1.05 (0.96, 1.16)	0.48, 2.83	90.071	0.639938	1/1.29	NP	9	NS	Sedentary behavior (leisure time) - Gen - 26099193	0
-		OLD	26099193	Zhou	2015	Lifestyle and social factors	Physical activity	Sedentary behavior (occupational)	Yes vs no	General	Gen	BrCa	16	19	68295/2440014	OR	Adjusted	1.10 (1.02, 1.18)	0.018191	1.10 (1.00, 1.20)	0.92, 1.30	22.3644	0.479249	N/A	N/A	9	Weak	Sedentary behavior (occupational) - Gen - 26099193	1
188		New	34161650	Lee	2021	Lifestyle and social factors	Physical activity	Sedentary behavior (occupational)	High vs low	General	Gen	BrCa	31	31	109139/3410028	RR	Adjusted	1.16 (1.08, 1.23)	7.6443e-06	1.28 (1.26, 1.31)	0.90, 1.49	68.0569	0.0420423	9/26.19	NP	9	Suggestive	Sedentary behavior (occupational) - Gen - 34161650	2
-		OLD	31471762	Chan	2019	Lifestyle and social factors	Physical activity	Vigorous PA	High vs low	Postmenopausal	Post	ER+ BrCa	3	3	9907/370854	RR	Adjusted	0.95 (0.87, 1.04)	0.25847	0.95 (0.84, 1.07)	0.54, 1.66	0	0.498009	0/1.03	NP	5	NS	Vigorous PA - Post - 31471762	0
-		OLD	31471762	Chan	2019	Lifestyle and social factors	Physical activity	Vigorous PA	High vs low	Postmenopausal	Post	ER- BrCa	2	2	572/215131	RR	Adjusted	0.75 (0.57, 0.99)	0.0404581	0.75 (0.54, 1.04)	N/A	0	N/A	0/1.42	NP	5	Weak	Vigorous PA - Post - 31471762	-1
-		OLD	31471762	Chan	2019	Lifestyle and social factors	Physical activity	Vigorous PA	High vs low	Postmenopausal	Post	ER+ PR+ BrCa	3	3	1294/215131	RR	Adjusted	0.94 (0.82, 1.08)	0.405489	0.96 (0.82, 1.13)	0.39, 2.27	0	0.0957581	N/A	N/A	5	NS	Vigorous PA - Post - 31471762	0
-		OLD	31471762	Chan	2019	Lifestyle and social factors	Physical activity	Vigorous PA	High vs low	Postmenopausal	Post	ER- PR- BrCa	2	2	409/32269	RR	Adjusted	0.77 (0.58, 1.04)	0.0932353	0.78 (0.55, 1.10)	N/A	0	N/A	N/A	N/A	5	NS	Vigorous PA - Post - 31471762	0
-		OLD	31471762	Chan	2019	Lifestyle and social factors	Physical activity	Vigorous PA	High vs low	Postmenopausal	Post	ER+ PR- BrCa	2	2	954/215131	RR	Adjusted	1.01 (0.71, 1.44)	0.955286	1.05 (0.73, 1.51)	N/A	0	N/A	N/A	N/A	5	NS	Vigorous PA - Post - 31471762	0
-		OLD	31471762	Chan	2019	Lifestyle and social factors	Physical activity	Vigorous PA	High vs low	Postmenopausal	Post	ER- PR+ BrCa	2	2	749/215131	RR	Adjusted	0.77 (0.47, 1.26)	0.294438	0.81 (0.46, 1.41)	N/A	0	N/A	N/A	N/A	5	NS	Vigorous PA - Post - 31471762	0
-		OLD	31471762	Chan	2019	Lifestyle and social factors	Physical activity	Vigorous PA	High vs low	Postmenopausal	Post	Triple-negative BrCa	2	2	NR/106788	RR	Adjusted	0.91 (0.78, 1.07)	0.26198	0.86 (0.70, 1.05)	N/A	0	N/A	N/A	N/A	5	NS	Vigorous PA - Post - 31471762	0
-		OLD	31471762	Chan	2019	Lifestyle and social factors	Physical activity	Walking	High vs low	Premenopausal	Pre	BrCa	2	2	1289/156099	RR	Adjusted	0.97 (0.76, 1.25)	0.827187	1.07 (0.81, 1.40)	N/A	16.7605	N/A	0/0.31	NP	5	NS	Walking - Pre - 31471762	0
-		OLD	31471762	Chan	2019	Lifestyle and social factors	Physical activity	Walking	High vs low	Postmenopausal	Post	BrCa	4	4	7904/193273	RR	Adjusted	0.95 (0.86, 1.04)	0.253098	0.93 (0.82, 1.06)	0.77, 1.16	0	0.372592	0/1.49	NP	5	NS	Walking - Post - 31471762	0
104	Remains, replaces an old exposure	New	34656111	Urbano	2021	Lifestyle and social factors	Sleep quality and circadian norm	Artificial light	High vs low	General	Gen	BrCa	17	19	48872/805025	RR	Adjusted	1.11 (1.07, 1.15)	4.7592e-08	1.12 (1.04, 1.20)	1.06, 1.15	0	0.591973	N/A	N/A	9	N/E	Artificial light - Gen - 34656111	0
109	Remains, replaces an old exposure	New	34656111	Urbano	2021	Lifestyle and social factors	Sleep quality and circadian norm	Artificial light	High vs low	General	Gen	ER+ BrCa	7	7	1224/43500	RR	Adjusted	1.09 (1.01, 1.18)	0.021141	1.12 (1.02, 1.23)	0.96, 1.25	11.1299	0.887898	N/A	N/A	9	Weak	Artificial light - Gen - 34656111	1
110	Remains, replaces an old exposure	New	34656111	Urbano	2021	Lifestyle and social factors	Sleep quality and circadian norm	Artificial light	High vs low	General	Gen	ER- BrCa	7	7	1224/43500	RR	Adjusted	1.07 (0.92, 1.23)	0.382509	1.07 (0.85, 1.34)	0.88, 1.29	0	0.835848	N/A	N/A	9	NS	Artificial light - Gen - 34656111	0
107	Remains, replaces an old exposure	New	34656111	Urbano	2021	Lifestyle and social factors	Sleep quality and circadian norm	Artificial light	High vs low	Premenopausal	Pre	BrCa	8	8	NR/NR	RR	Adjusted	1.16 (1.05, 1.28)	0.0041569	1.20 (1.02, 1.41)	1.02, 1.31	0	0.614976	N/A	N/A	9	Weak	Artificial light - Pre - 34656111	1
108	Remains, replaces an old exposure	New	34656111	Urbano	2021	Lifestyle and social factors	Sleep quality and circadian norm	Artificial light	High vs low	Postmenopausal	Post	BrCa	9	9	NR/NR	RR	Adjusted	1.07 (1.02, 1.13)	0.0119235	1.10 (1.02, 1.18)	1.00, 1.14	0	0.992226	N/A	N/A	9	Weak	Artificial light - Post - 34656111	1
105	Remains, replaces an old exposure	New	34656111	Urbano	2021	Lifestyle and social factors	Sleep quality and circadian norm	Artificial light (outdoor)	High vs low	General	Gen	BrCa	8	8	41634/530052	RR	Adjusted	1.11 (1.07, 1.16)	2.94321e-07	1.12 (1.04, 1.20)	1.06, 1.17	0	0.756784	N/A	N/A	9	N/E	Artificial light (outdoor) - Gen - 34656111	0
106	Remains, replaces an old exposure	New	34656111	Urbano	2021	Lifestyle and social factors	Sleep quality and circadian norm	Artificial light(indoor)	High vs low	General	Gen	BrCa	11	11	7238/274973	RR	Adjusted	1.08 (1.00, 1.16)	0.0427208	1.01 (0.88, 1.15)	0.99, 1.17	0	0.202268	1/0.47	0.380398	9	Weak	Artificial light(indoor) - Gen - 34656111	1
-		OLD	25261318	He	2015	Lifestyle and social factors	Sleep quality and circadian norm	Circadian disrupting	Yes vs no	General	Gen	BrCa	25	25	56845/527048	RR	Adjusted	1.14 (1.05, 1.24)	0.00171421	1.10 (1.02, 1.19)	0.81, 1.62	78.4	0.21	N/A	N/A	8	Weak	Circadian disrupting - Gen - 25261318	1
112	Remains, replaces an old exposure	New	32886784	Wong	2021	Lifestyle and social factors	Sleep quality and circadian norm	Long sleep duration	> 8 hours vs mostly 7-8 hours	General	Gen	BrCa	15	15	5371/46967	RR	Adjusted	1.00 (0.96, 1.04)	0.968565	1.02 (0.98, 1.05)	0.93, 1.07	11.2078	0.0652354	0/0.81	NP	8	NS	Long sleep duration - Gen - 32886784	0
255	Remains, new exposure	New	34409980	Van	2021	Lifestyle and social factors	Sleep quality and circadian norm	Night shift work	Yes vs no	General	Gen	BrCa	27	33	79235/3397823	RR	Adjusted	1.11 (1.04, 1.20)	0.00344021	0.99 (0.92, 1.05)	0.80, 1.55	72.4096	0.00489185	9/1.85	5.87166e-05	9	Weak	Night shift work - Gen - 34409980	1
253	Remains, new exposure	New	33653334	Manouchehri	2021	Lifestyle and social factors	Sleep quality and circadian norm	Night shift work	< 10 years vs never	General	Gen	BrCa	27	27	43924/1286424	RR	Adjusted	1.13 (1.03, 1.24)	0.00769167	1.01 (0.96, 1.07)	0.80, 1.60	71.1948	0.233626	6/1.47	0.00282531	9	Weak	Night shift work - Gen - 33653334	1
254	Remains, new exposure	New	33653334	Manouchehri	2021	Lifestyle and social factors	Sleep quality and circadian norm	Night shift work	≥ 10 years vs never	General	Gen	BrCa	19	19	33047/1286404	RR	Adjusted	1.08 (0.99, 1.17)	0.0876402	1.00 (0.92, 1.08)	0.85, 1.36	42.4874	0.0188405	2/0.95	0.245293	9	NS	Night shift work - Gen - 33653334	0
256	Remains, new exposure	New	34885062	Schwarz	2021	Lifestyle and social factors	Sleep quality and circadian norm	Night shift work	≥15 years vs never	General	Gen	BrCa	17	18	11585/658355	RR	Adjusted	1.13 (1.01, 1.27)	0.0319147	1.03 (0.93, 1.14)	0.79, 1.62	57.2514	0.0282957	N/A	N/A	10	Weak	Night shift work - Gen - 34885062	1
259	Remains, new exposure	New	34885062	Schwarz	2021	Lifestyle and social factors	Sleep quality and circadian norm	Night shift work	recent ≥15 years vs never	General	Gen	BrCa	14	15	4472/160757	RR	Adjusted	1.23 (1.06, 1.42)	0.00499759	1.00 (0.83, 1.20)	0.80, 1.88	48.4586	0.08776	N/A	N/A	10	Weak	Night shift work - Gen - 34885062	1
260	Remains, new exposure	New	35702390	Hong	2022	Lifestyle and social factors	Sleep quality and circadian norm	Night shift work	1–5 times per week vs never	General	Gen	BrCa	11	11	8656/409426	HR	Adjusted	1.08 (0.94, 1.24)	0.307616	0.94 (0.91, 0.97)	0.70, 1.65	78.6092	0.214714	3/1.47	0.171878	10	NS	Night shift work - Gen - 35702390	0
261	Remains, new exposure	New	35702390	Hong	2022	Lifestyle and social factors	Sleep quality and circadian norm	Night shift work	More than 5 times a week vs never	General	Gen	BrCa	14	15	12297/491413	HR	Adjusted	1.54 (1.12, 2.13)	0.00849891	0.95 (0.91, 0.99)	0.43, 5.53	93.4102	0.0557967	5/1.57	0.0143085	10	Weak	Night shift work - Gen - 35702390	1
257	Remains, new exposure	New	34885062	Schwarz	2021	Lifestyle and social factors	Sleep quality and circadian norm	Night shift work	≥15 years vs never	Pre/perimenopausal	PrePeri	BrCa	5	6	1291/44570	RR	Adjusted	1.27 (0.96, 1.68)	0.0980345	1.00 (0.83, 1.20)	0.65, 2.47	31.8439	0.154705	N/A	N/A	10	NS	Night shift work - PrePeri - 34885062	0
258	Remains, new exposure	New	34885062	Schwarz	2021	Lifestyle and social factors	Sleep quality and circadian norm	Night shift work	≥15 years vs never	Postmenopausal	Post	BrCa	6	7	4685/480508	RR	Adjusted	1.05 (0.90, 1.23)	0.508528	0.89 (0.77, 1.02)	0.71, 1.57	50.3779	0.625709	N/A	N/A	10	NS	Night shift work - Post - 34885062	0
264	Remains, new exposure	New	35702390	Hong	2022	Lifestyle and social factors	Sleep quality and circadian norm	Night shift work	Ever vs never	General	Gen	ER+ BrCa	7	7	NR/NR	HR	Adjusted	1.35 (1.19, 1.53)	5.77904e-06	1.18 (0.96, 1.46)	1.14, 1.60	0	0.19674	N/A	N/A	10	N/E	Night shift work - Gen - 35702390	0
265	Remains, new exposure	New	35702390	Hong	2022	Lifestyle and social factors	Sleep quality and circadian norm	Night shift work	Ever vs never	General	Gen	PR+ BrCa	5	5	NR/NR	HR	Adjusted	1.30 (1.09, 1.54)	0.00276551	1.16 (0.93, 1.45)	0.83, 2.04	33.8424	0.0827497	N/A	N/A	10	Weak	Night shift work - Gen - 35702390	1
266	Remains, new exposure	New	35702390	Hong	2022	Lifestyle and social factors	Sleep quality and circadian norm	Night shift work	Ever vs never	General	Gen	HER2+ BrCa	5	5	NR/NR	HR	Adjusted	1.42 (1.17, 1.72)	0.000362641	1.31 (0.93, 1.85)	1.04, 1.94	0	0.158771	N/A	N/A	10	N/E	Night shift work - Gen - 35702390	0
267	Remains, new exposure	New	35702390	Hong	2022	Lifestyle and social factors	Sleep quality and circadian norm	Night shift work	Ever vs never	General	Gen	HER2- BrCa	4	4	NR/NR	HR	Adjusted	1.10 (0.83, 1.46)	0.515289	0.80 (0.68, 0.95)	0.31, 3.94	79.9399	0.0708422	N/A	N/A	10	NS	Night shift work - Gen - 35702390	0
268	Remains, new exposure	New	35702390	Hong	2022	Lifestyle and social factors	Sleep quality and circadian norm	Night shift work	Ever vs never	General	Gen	ER-/PR- BrCa	5	5	NR/NR	HR	Adjusted	0.98 (0.80, 1.20)	0.827438	0.85 (0.59, 1.23)	0.70, 1.36	0	0.616611	N/A	N/A	10	NS	Night shift work - Gen - 35702390	0
-		OLD	23804277	Ijaz	2013	Lifestyle and social factors	Sleep quality and circadian norm	Night shift work	Per 300 shifts	Western	West	BrCa	8	8	7218/268871	RR	Adjusted	1.04 (1.01, 1.07)	0.0163034	1.03 (0.99, 1.08)	0.70, 1.84	54.3	0.572	2/2.805	NP	8	Weak	Night shift work - West - 23804277	1
-		OLD	23804277	Ijaz	2013	Lifestyle and social factors	Sleep quality and circadian norm	Night shift work	Per 5 year	Western	West	BrCa	12	12	9059/274364	RR	Adjusted	1.05 (1.00, 1.10)	0.055681	1.00 (0.97, 1.04)	0.91, 1.21	62.3	0.246	N/A	N/A	8	NS	Night shift work - West - 23804277	0
111	Remains, new exposure	New	32886784	Wong	2021	Lifestyle and social factors	Sleep quality and circadian norm	Short sleep duration	<7 hours vs mostly 7-8 hours	General	Gen	BrCa	15	15	17040/58936	RR	Adjusted	0.99 (0.97, 1.01)	0.454033	1.00 (0.98, 1.03)	0.96, 1.03	7.50905	0.347157	2/0.75	0.170953	8	NS	Short sleep duration - Gen - 32886784	0
-		OLD	24037973	Qin	2013	Lifestyle and social factors	Sleep quality and circadian norm	Short sleep duration	≤ 6 vs 6 to 8 hours/night	General	Gen	BrCa	6	6	3025/159838	OR	Adjusted	1.01 (0.90, 1.14)	0.853101	0.93 (0.79, 1.09)	0.81, 1.27	13.8	0.41	1/0.867	1	8	NS	Short sleep duration - Gen - 24037973	0
59	Remains, new exposure	New	34482589	Wei	2021	Lifestyle and social factors	Sleep quality and circadian norm	Sleep-disordered breathing	Yes vs no	General	Gen	BrCa	8	8	4159/440737	RR	Adjusted	1.36 (1.08, 1.71)	0.00963586	0.96 (0.93, 0.99)	0.61, 2.99	94.5729	0.0361245	N/A	N/A	10	Weak	Sleep-disordered breathing - Gen - 34482589	1
262	Remains, new exposure	New	35702390	Hong	2022	Lifestyle and social factors	Sleep quality and circadian norm	Start of night shift work	Before menopause vs never	General	Gen	BrCa	6	8	NR/NR	HR	Adjusted	1.17 (1.02, 1.33)	0.0204915	1.02 (0.85, 1.23)	0.87, 1.58	30.1167	0.309858	N/A	N/A	10	Weak	Start of night shift work - Gen - 35702390	1
263	Remains, new exposure	New	35702390	Hong	2022	Lifestyle and social factors	Sleep quality and circadian norm	Start of night shift work	After menopause vs never	General	Gen	BrCa	6	8	NR/NR	HR	Adjusted	1.04 (0.97, 1.11)	0.293127	1.00 (0.92, 1.10)	0.95, 1.12	0	0.0237426	N/A	N/A	10	NS	Start of night shift work - Gen - 35702390	0
-		OLD	26546245	Macacu	2015	Lifestyle and social factors	Smoking	Active smoking	Ever vs never	General	Gen	BrCa	71	71	87673/23953392	RR	Adjusted	1.09 (1.07, 1.12)	5.65953e-13	1.06 (1.01, 1.10)	0.98, 1.22	45.4259	0.777908	N/A	N/A	6	Highly suggestive	Active smoking - Gen - 26546245	3
-		OLD	26546245	Macacu	2015	Lifestyle and social factors	Smoking	Active smoking	Ever before the age of 20 years vs never	General	Gen	BrCa	9	9	NR/2728871	RR	Adjusted	1.10 (1.07, 1.13)	6.64957e-10	1.06 (1.01, 1.11)	1.06, 1.14	1.73746	0.157011	N/A	N/A	6	N/E	Active smoking - Gen - 26546245	0
-		OLD	26546245	Macacu	2015	Lifestyle and social factors	Smoking	Active smoking	Ever after the age of 20 years vs never	General	Gen	BrCa	9	9	NR/1479728	RR	Adjusted	1.07 (1.04, 1.11)	7.93793e-05	1.07 (1.01, 1.13)	1.03, 1.12	0	0.826572	N/A	N/A	6	N/E	Active smoking - Gen - 26546245	0
-		OLD	26546245	Macacu	2015	Lifestyle and social factors	Smoking	Active smoking	Per 1 year	General	Gen	BrCa	12	12	39840/12344236	RR	Adjusted	1.01 (1.00, 1.01)	2.57349e-10	1.00 (1.00, 1.00)	1.00, 1.01	65.5807	0.251083	10/0.61	7.09516e-12	6	Suggestive	Active smoking - Gen - 26546245	2
-		OLD	26546245	Macacu	2015	Lifestyle and social factors	Smoking	Active smoking	Per pack-year	General	Gen	BrCa	11	11	39060/7704837	RR	Adjusted	1.01 (1.00, 1.01)	3.06799e-08	1.00 (1.00, 1.00)	1.00, 1.01	81.4102	0.134903	8/0.56	6.59868e-09	6	Suggestive	Active smoking - Gen - 26546245	2
-		OLD	20027392	Santos	2009	Lifestyle and social factors	Social factors	Divorce	Yes vs no	General	Gen	BrCa	3	3	6273/63729	RR	Adjusted	1.03 (0.73, 1.45)	0.88313	0.83 (0.75, 0.92)	0.02, 54.09	79	0.295	N/A	N/A	6	NS	Divorce - Gen - 20027392	0
-		OLD	31479033	Dong	2019	Lifestyle and social factors	Social factors	Educational level	High vs low	General	Gen	BrCa	18	18	194290/10225293	RR	Adjusted	1.22 (1.14, 1.30)	2.28088e-09	1.25 (1.21, 1.30)	0.96, 1.55	84.6446	0.844727	8/12.91	NP	8	Highly suggestive	Educational level - Gen - 31479033	3
-		OLD	31004298	Bahri	2019	Lifestyle and social factors	Social factors	Life striking events	Yes vs no	General	Gen	BrCa	11	11	NR/498737	RR	Adjusted	1.11 (1.03, 1.19)	0.00615485	1.07 (1.00, 1.15)	0.91, 1.35	53.4	0.101	N/A	N/A	9	Weak	Life striking events - Gen - 31004298	1
6	Remains, replaces an old exposure	New	32134997	Li	2020	Lifestyle and social factors	Social factors	Marital status	Unmarried vs married	General	Gen	BrCa	41	41	25565/108342	OR	Adjusted	1.20 (1.07, 1.35)	0.00186384	0.99 (0.93, 1.06)	0.66, 2.18	82.4976	0.0310276	18/2.11	3.99952e-13	10	Weak	Marital status - Gen - 32134997	1
7	Remains, new exposure	New	32134997	Li	2020	Lifestyle and social factors	Social factors	Marital status	Widowed vs married	General	Gen	BrCa	13	13	5856/14429	OR	Adjusted	0.96 (0.86, 1.08)	0.511221	0.90 (0.80, 1.01)	0.70, 1.31	46.5266	0.858899	N/A	N/A	10	NS	Marital status - Gen - 32134997	0
8	Remains, new exposure	New	32134997	Li	2020	Lifestyle and social factors	Social factors	Marital status	Divorced vs married	General	Gen	BrCa	15	15	NR/NR	OR	Adjusted	1.15 (0.96, 1.39)	0.126912	0.99 (0.91, 1.08)	0.64, 2.07	79.5726	0.0581786	N/A	N/A	10	NS	Marital status - Gen - 32134997	0
9	Remains, new exposure	New	32134997	Li	2020	Lifestyle and social factors	Social factors	Marital status	Lifelong single vs married	General	Gen	BrCa	25	25	1482/2991	OR	Adjusted	1.24 (1.05, 1.45)	0.0093609	0.98 (0.90, 1.07)	0.68, 2.24	69.7574	0.00503504	N/A	N/A	10	Weak	Marital status - Gen - 32134997	1
-		OLD	27221607	Lundqvis	2016	Lifestyle and social factors	Social factors	Socioeconomic status (education or occupation)	High vs low	General	Gen	BrCa mort	5	5	NR/3195506	RR	Adjusted	1.16 (1.10, 1.23)	2.08232e-07	1.16 (1.07, 1.26)	1.06, 1.28	0	0.883684	N/A	N/A	8	N/E	Socioeconomic status (education or occupation) - Gen - 27221607	0
-		OLD	20027392	Santos	2009	Lifestyle and social factors	Social factors	Widowhood	Yes vs no	General	Gen	BrCa	3	3	6273/63729	RR	Adjusted	1.04 (0.75, 1.44)	0.827301	0.80 (0.67, 0.96)	0.03, 42.96	78.9	0.633	N/A	N/A	6	NS	Widowhood - Gen - 20027392	0
-		OLD	23035011	Hardefeldt	2012	Medical history	Cardiometabolic diseases	Diabetes mellitus	Yes vs no	General	Gen	BrCa	40	41	422137/3600259	OR	Adjusted	1.20 (1.13, 1.29)	3.06256e-08	1.05 (1.02, 1.08)	0.90, 1.62	73.4014	0.000530101	17/13.91	0.324169	6	Highly suggestive	Diabetes mellitus - Gen - 23035011	3
-		OLD	23035011	Hardefeldt	2012	Medical history	Cardiometabolic diseases	Diabetes mellitus, Type 2	Yes vs no	General	Gen	BrCa	10	10	158524/1052987	OR	Adjusted	1.22 (1.07, 1.40)	0.00300876	1.11 (1.02, 1.21)	0.83, 1.80	72.0831	0.0126911	6/4.78	0.534721	6	Weak	Diabetes mellitus, Type 2 - Gen - 23035011	1
-		OLD	31189941	Seretis	2019	Medical history	Cardiometabolic diseases	Hypertension	Yes vs no	General	Gen	BrCa	27	30	35326/405770	RR	Adjusted	1.11 (1.05, 1.19)	0.00086452	1.17 (1.13, 1.22)	0.85, 1.45	70.0458	0.803644	9/14.67	NP	9	Suggestive	Hypertension - Gen - 31189941	2
-		OLD	31189941	Seretis	2019	Medical history	Cardiometabolic diseases	Hypertension	Yes vs no	Postmenopausal	Post	BrCa	17	17	14990/109563	RR	Adjusted	1.15 (1.08, 1.23)	1.89457e-05	1.19 (1.07, 1.33)	0.99, 1.34	23.4105	0.346038	6/7.6	NP	9	Suggestive	Hypertension - Post - 31189941	2
180	Remains, new exposure	New	31824862	Guo	2019	Medical history	Cardiometabolic diseases	Metabolic syndrome	Yes vs no	General	Gen	Invase BrCa	5	5	NR/NR	RR	Adjusted	1.16 (1.05, 1.29)	0.00359089	1.13 (1.00, 1.27)	0.90, 1.51	31.562	0.367819	N/A	N/A	11	Weak	Metabolic syndrome - Gen - 31824862	1
177	Remains, new exposure	New	31824862	Guo	2019	Medical history	Cardiometabolic diseases	Metabolic syndrome (IDF)	Yes vs no	General	Gen	BrCa	2	2	162/33562	RR	Adjusted	1.32 (0.81, 2.15)	0.26652	1.12 (0.67, 1.87)	NA	0.140533	N/A	0/0.17	NP	11	NS	Metabolic syndrome (IDF) - Gen - 31824862	0
176	Remains, new exposure	New	31824862	Guo	2019	Medical history	Cardiometabolic diseases	Metabolic syndrome (NCEP-ATP III)	Yes vs no	General	Gen	BrCa	17	19	15845/602195	RR	Adjusted	1.15 (1.05, 1.26)	0.00310599	1.04 (0.97, 1.12)	0.81, 1.64	78.84	0.0105437	9/1.69	1.07727e-05	11	Weak	Metabolic syndrome (NCEP-ATP III) - Gen - 31824862	1
178	Remains, new exposure	New	31824862	Guo	2019	Medical history	Cardiometabolic diseases	Metabolic syndrome	Yes vs no	Premenopausal	Pre	BrCa	4	4	NR/NR	RR	Adjusted	0.82 (0.76, 0.89)	1.96036e-06	0.83 (0.76, 0.90)	0.69, 0.98	0	0.23396	N/A	N/A	11	N/E	Metabolic syndrome - Pre - 31824862	0
179	Remains, replaces an old exposure	New	31824862	Guo	2019	Medical history	Cardiometabolic diseases	Metabolic syndrome	Yes vs no	Postmenopausal	Post	BrCa	11	11	NR/NR	RR	Adjusted	1.25 (1.12, 1.39)	6.95006e-05	1.04 (0.97, 1.12)	0.91, 1.71	64.0341	0.0133841	N/A	N/A	11	N/E	Metabolic syndrome - Post - 31824862	0
284	Remains, replaces an old exposure	New	36256851	Tran	2022	Medical history	Endocrine and autoimmune diseases	Hyperthyroidism	Yes vs no	General	Gen	BrCa	16	16	25248/489839	RR	Adjusted	1.12 (1.07, 1.17)	3.79917e-06	1.11 (1.07, 1.16)	1.02, 1.23	16.119	0.890966	N/A	N/A	9	Suggestive	Hyperthyroidism - Gen - 36256851	2
286	Remains, new exposure	New	36256851	Tran	2022	Medical history	Endocrine and autoimmune diseases	Hyperthyroidism	Yes vs no	Premenopausal	Pre	BrCa	4	4	2069/58230	RR	Adjusted	1.04 (0.75, 1.45)	0.808234	1.28 (0.98, 1.68)	0.33, 3.33	37.6342	0.349359	N/A	N/A	9	NS	Hyperthyroidism - Pre - 36256851	0
285	Remains, new exposure	New	36256851	Tran	2022	Medical history	Endocrine and autoimmune diseases	Hyperthyroidism	Yes vs no	Postmenopausal	Post	BrCa	5	5	12191/288889	RR	Adjusted	1.17 (1.05, 1.29)	0.00348306	1.23 (1.00, 1.37)	0.99, 1.38	0	0.618784	N/A	N/A	9	Weak	Hyperthyroidism - Post - 36256851	1
287	Remains, new exposure	New	36256851	Tran	2022	Medical history	Endocrine and autoimmune diseases	Hyporthyroidism	Yes vs no	Premenopausal	Pre	BrCa	3	3	2227/67291	RR	Adjusted	0.69 (0.53, 0.89)	0.00465752	0.69 (0.51, 0.93)	0.13, 3.64	0	0.328015	N/A	N/A	9	Weak	Hyporthyroidism - Pre - 36256851	-1
288	Remains, new exposure	New	36256851	Tran	2022	Medical history	Endocrine and autoimmune diseases	Hyporthyroidism	Yes vs no	Postmenopausal	Post	BrCa	5	5	15537/504776	RR	Adjusted	0.94 (0.90, 0.99)	0.0090941	0.91 (0.86, 0.97)	0.88, 1.01	0	0.99124	N/A	N/A	9	Weak	Hyporthyroidism - Post - 36256851	-1
-		OLD	30522515	Song	2018	Medical history	Endocrine and autoimmune diseases	Systemic lupus erythematosus	Yes vs no	General	Gen	BrCa	19	19	NR/NR	HR	Adjusted	0.89 (0.77, 1.04)	0.155272	0.76 (0.67, 0.86)	0.53, 1.51	70.1	0.312	N/A	N/A	5	NS	Systemic lupus erythematosus - Gen - 30522515	0
-		OLD	23175568	Bonifazi	2013	Medical history	Endocrine and autoimmune diseases	Systemic sclerosis (Scleroderma)	Yes vs no	General	Gen	BrCa	8	8	373/5373	RR	Adjusted	1.05 (0.86, 1.29)	0.646127	1.00 (0.68, 1.46)	0.81, 1.35	0	0.819	0/0.35	NP	6	NS	Systemic sclerosis (Scleroderma) - Gen - 23175568	0
-		OLD	24458030	Catalá-López	2014	Medical history	Genetic disorders	Down Syndrome	Yes vs no	General	Gen	BrCa	2	2	NR/3371	RR	Adjusted	0.08 (0.00, 2.98)	0.173748	0.40 (0.14, 1.13)	N/A	80.6	N/A	N/A	N/A	7	NS	Down Syndrome - Gen - 24458030	0
-		OLD	31173122	Catalá-López	2019	Medical history	Neurological and psychiatric diseases	Anorexia nervosa	Yes vs no	General	Gen	BrCa	5	5	NR/38390	RR	Adjusted	0.60 (0.50, 0.74)	6.63856e-07	0.60 (0.50, 0.80)	0.44, 0.83	0	0.60005	N/A	N/A	9	N/E	Anorexia nervosa - Gen - 31173122	0
-		OLD	31173122	Catalá-López	2019	Medical history	Neurological and psychiatric diseases	Anorexia nervosa	Yes vs no	Nulliparous	Nullip	BrCa	3	3	NR/23735	RR	Adjusted	0.74 (0.55, 0.99)	0.0456254	0.70 (0.50, 1.00)	0.11, 4.96	0	0.510468	N/A	N/A	9	Weak	Anorexia nervosa - Nullip - 31173122	-1
-		OLD	31173122	Catalá-López	2019	Medical history	Neurological and psychiatric diseases	Anorexia nervosa	Yes vs no	Parous	Parous	BrCa	3	3	NR/12230	RR	Adjusted	0.48 (0.36, 0.62)	5.54904e-08	0.50 (0.40, 0.70)	0.08, 2.70	0	0.0584316	N/A	N/A	9	N/E	Anorexia nervosa - Parous - 31173122	0
-		OLD	31173122	Catalá-López	2019	Medical history	Neurological and psychiatric diseases	Anorexia nervosa (at age < 20 years)	Yes vs no	General	Gen	BrCa	3	3	NR/27583	RR	Adjusted	0.30 (0.08, 1.13)	0.0760408	0.70 (0.50, 1.11)	0.00, 1050000.00	76.1753	0.200515	N/A	N/A	9	NS	Anorexia nervosa (at age < 20 years) - Gen - 31173122	0
-		OLD	31173122	Catalá-López	2019	Medical history	Neurological and psychiatric diseases	Anorexia nervosa (at age > 20 years)	Yes vs no	General	Gen	BrCa	3	3	NR/21694	RR	Adjusted	0.63 (0.47, 0.84)	0.00178525	0.60 (0.40, 0.80)	0.10, 4.10	0	0.713216	N/A	N/A	9	Weak	Anorexia nervosa (at age > 20 years) - Gen - 31173122	-1
-		OLD	25921125	Sun	2015	Medical history	Neurological and psychiatric diseases	Depression	Yes vs no	General	Gen	BrCa	11	11	2353/182241	RR	Adjusted	1.13 (0.94, 1.36)	0.193564	1.04 (0.97, 1.11)	0.69, 1.86	67.1777	0.192295	3/0.68	0.0263943	6	NS	Depression - Gen - 25921125	0
-		OLD	24458030	Catalá-López	2014	Medical history	Neurological and psychiatric diseases	Huntington's disease	Yes vs no	General	Gen	BrCa	2	2	NR/770	RR	Adjusted	0.59 (0.38, 0.90)	0.0152767	0.54 (0.32, 0.91)	N/A	0	N/A	N/A	N/A	7	Weak	Huntington's disease - Gen - 24458030	-1
160	Remains, replaces an old exposure	New	35143585	Hesari	2022	Medical history	Neurological and psychiatric diseases	Migraine	Yes vs no	General	Gen	BrCa	10	10	164158/396255	RR	Adjusted	0.84 (0.75, 0.94)	0.00249871	0.89 (0.88, 0.98)	0.56, 1.25	89.7762	0.283449	5/7.53	NP	10	Weak	Migraine - Gen - 35143585	-1
161	Remains, new exposure	New	35143585	Hesari	2022	Medical history	Neurological and psychiatric diseases	Migraine	Yes vs no	General	Gen	ER+ PR+ BrCa	6	6	NR/NR	RR	Adjusted	0.86 (0.74, 1.01)	0.0582031	0.99 (0.88, 1.12)	0.51, 1.45	83.2013	0.22671	N/A	N/A	10	NS	Migraine - Gen - 35143585	0
162	Remains, new exposure	New	35143585	Hesari	2022	Medical history	Neurological and psychiatric diseases	Migraine	Yes vs no	General	Gen	ER+ PR- BrCa	6	6	NR/NR	RR	Adjusted	0.88 (0.74, 1.06)	0.186672	0.83 (0.62, 1.10)	0.55, 1.41	38.1538	0.220528	N/A	N/A	10	NS	Migraine - Gen - 35143585	0
163	Remains, new exposure	New	35143585	Hesari	2022	Medical history	Neurological and psychiatric diseases	Migraine	Yes vs no	General	Gen	ER- PR- BrCa	7	7	NR/NR	RR	Adjusted	1.00 (0.87, 1.15)	0.969798	0.83 (0.70, 0.99)	0.70, 1.41	39.1175	0.129026	N/A	N/A	10	NS	Migraine - Gen - 35143585	0
-		OLD	24458030	Catalá-López	2014	Medical history	Neurological and psychiatric diseases	Multiple sclerosis	Yes vs no	General	Gen	BrCa	8	8	NR/36748	RR	Adjusted	1.02 (0.88, 1.18)	0.792129	0.96 (0.87, 1.06)	0.67, 1.55	66.5	0.934	N/A	N/A	7	NS	Multiple sclerosis - Gen - 24458030	0
14	Remains, replaces an old exposure	New	31584793	Zhang and Liu	2019	Medical History	Neurological and psychiatric diseases	Parkinson's disease	Yes vs no	General	Gen	BrCa	14	14	1028756/620071	RR	Adjusted	1.07 (0.98, 1.17)	0.110344	1.01 (0.91, 1.11)	0.84, 1.37	49.1082	0.407168	N/A	N/A	5	NS	Parkinson's disease - Gen - 31584793	0
-		OLD	24458030	Catalá-López	2014	Medical history	Neurological and psychiatric diseases	Schizophrenia	Yes vs no	General	Gen	BrCa	15	15	51/174406	RR	Adjusted	1.24 (1.08, 1.43)	0.00293092	1.50 (1.44, 1.66)	0.72, 2.14	87.7353	0.609563	N/A	N/A	7	Weak	Schizophrenia - Gen - 24458030	1
-		OLD	19340595	Vojtechova	2009	Medical history	Other factors	Any allergy	Yes vs no	General	Gen	BrCa	7	7	NR/NR	RR	Adjusted	1.01 (0.94, 1.08)	0.818281	0.99 (0.92, 1.07)	0.92, 1.10	0	0.0637821	N/A	N/A	8	NS	Any allergy - Gen - 19340595	0
-		OLD	19340595	Vojtechova	2009	Medical history	Other factors	Asthma	Yes vs no	General	Gen	BrCa	10	10	NR/NR	RR	Adjusted	0.93 (0.73, 1.19)	0.557599	0.96 (0.87, 1.05)	0.41, 2.09	90.9681	0.427516	N/A	N/A	8	NS	Asthma - Gen - 19340595	0
-		OLD	19340595	Vojtechova	2009	Medical history	Other factors	Atopy	Yes vs no	General	Gen	BrCa	4	4	NR/NR	RR	Adjusted	1.18 (0.90, 1.55)	0.241385	0.95 (0.76, 1.19)	0.45, 3.10	42.5684	0.141443	N/A	N/A	8	NS	Atopy - Gen - 19340595	0
73	Remains, replaces an old exposure	New	33771341	Lovrics	2021	Medical history	Other factors	Bariatric surgery	Yes vs no	General	Gen	BrCa	9	9	102410/1103971	RR	Adjusted	0.50 (0.38, 0.67)	1.88939e-06	0.47 (0.40, 0.54)	0.19, 1.30	86.7884	0.870191	N/A	N/A	9	Suggestive	Bariatric surgery - Gen - 33771341	-2
-		OLD	30863156	Chen	2019	Medical history	Other factors	BMD (femoral neck or total hip)	High vs low	General	Gen	BrCa	8	9	1372/79757	RR	Adjusted	0.94 (0.66, 1.33)	0.715447	1.18 (0.94, 1.47)	0.31, 2.81	72.4692	0.816284	4/1.77	0.0815665	7	NS	BMD (femoral neck or total hip) - Gen - 30863156	0
-		OLD	30863156	Chen	2019	Medical history	Other factors	BMD (femoral neck or total hip)	Per 0.1 g/cm2	General	Gen	BrCa	4	4	304/10065	RR	Adjusted	0.94 (0.73, 1.22)	0.665524	0.93 (0.79, 1.10)	0.32, 2.79	71.5993	0.565928	1/0.25	0.231304	7	NS	BMD (femoral neck or total hip) - Gen - 30863156	0
-		OLD	30863156	Chen	2019	Medical history	Other factors	BMD (lumbar spine)	High vs low	General	Gen	BrCa	7	7	1248/71306	RR	Adjusted	0.75 (0.60, 0.93)	0.00811185	0.69 (0.55, 0.86)	0.47, 1.18	23.0047	0.458395	1/3.52	NP	7	Weak	BMD (lumbar spine) - Gen - 30863156	-1
-		OLD	30863156	Chen	2019	Medical history	Other factors	BMD (lumbar spine)	Per 0.1 g/cm2	General	Gen	BrCa	4	4	310/14664	RR	Adjusted	0.94 (0.82, 1.07)	0.326821	0.91 (0.81, 1.03)	0.56, 1.58	59.6447	0.591079	0/0.3	NP	7	NS	BMD (lumbar spine) - Gen - 30863156	0
-		OLD	19340595	Vojtechova	2009	Medical history	Other factors	Hay fever	Yes vs no	General	Gen	BrCa	6	6	NR/NR	RR	Adjusted	1.04 (0.94, 1.16)	0.422819	1.00 (0.91, 1.09)	0.86, 1.26	6.49877	0.23693	N/A	N/A	8	NS	Hay fever - Gen - 19340595	0
-		OLD	26994132	Zhou	2016	Medical history	Other factors	Off-hour Admission	Yes vs no	General	Gen	BrCa mort	4	4	NR/13306	OR	Adjusted	1.50 (1.21, 1.86)	0.000254572	1.37 (1.20, 1.57)	0.61, 3.66	72.9	0.118	N/A	N/A	10	N/E	Off-hour Admission - Gen - 26994132	0
-		OLD	30619743	Shao	2018	Medical history	Other factors	Periodontal disease	Yes vs no	General	Gen	BrCa	11	11	3953/137142	RR	Adjusted	1.22 (1.06, 1.40)	0.00426437	1.13 (1.03, 1.24)	0.88, 1.70	51.4	0.095	4/2.198	0.247	5	Weak	Periodontal disease - Gen - 30619743	1
251	Remains, new exposure	New	35216860	Wang	2022	Medical history	Other factors	Risk-reducing salpingo-oophorectomy	Received vs non-received	BRCA1 mutation carriers	BRCA1	BrCa	14	14	4653/17354	HR	Adjusted	0.63 (0.49, 0.81)	0.000352988	0.49 (0.42, 0.56)	0.26, 1.55	78.4894	0.903315	7/11.07	NP	9	Suggestive	Risk-reducing salpingo-oophorectomy - BRCA1 - 35216860	-2
252	Remains, new exposure	New	35216860	Wang	2022	Medical history	Other factors	Risk-reducing salpingo-oophorectomy	Received vs non-received	BRCA2 mutation carriers	BRCA2	BrCa	12	12	2227/8820	HR	Adjusted	0.51 (0.34, 0.75)	0.000583672	0.33 (0.24, 0.42)	0.15, 1.75	70.349	0.796289	4/10.00	NP	9	Suggestive	Risk-reducing salpingo-oophorectomy - BRCA2 - 35216860	-2
5	Remains, new exposure	New	35936707	Kasimi	2022	Medical history	Other factors	Tonsillectomy	Yes vs no	General	Gen	BrCa	3	5	NR/NR	OR	Adjusted	1.24 (1.01, 1.51)	0.0355597	1.03 (0.78, 1.37)	0.74, 2.07	32.565	0.185146	N/A	N/A	9	Weak	Tonsillectomy - Gen - 35936707	1
-		OLD	29573125	Overbeek	2018	Medication	Antidiabetic	DPP-4 inhibitors	Use vs non-use	Type 2 diabetes mellitus	T2D	BrCa	2	2	NR/NR	HR	Adjusted	0.76 (0.60, 0.96)	0.0200409	0.78 (0.59, 1.03)	N/A	0	N/A	N/A	N/A	8	Weak	DPP-4 inhibitors - T2D - 29573125	-1
-		OLD	23159131	Colmers	2012	Medication	Antidiabetic	Insulin use	Ever vs other glucose-lowering therapies	Type 2 diabetes mellitus	T2D	BrCa	4	4	3201/67337	RR	Adjusted	0.99 (0.88, 1.11)	0.827975	0.96 (0.84, 1.09)	0.77, 1.27	0	0.224	N/A	N/A	5	NS	Insulin use - T2D - 23159131	0
-		OLD	29618465	Tang	2018	Medication	Antidiabetic	Metformin	Use vs non-use	General	Gen	BrCa	12	15	1936/82392	OR	Adjusted	0.94 (0.85, 1.03)	0.161454	0.95 (0.91, 0.99)	0.75, 1.17	35.1	0.283	N/A	N/A	11	NS	Metformin - Gen - 29618465	0
-		OLD	29125710	Du	2017	Medication	Antidiabetic	Thiazolidinediones	Use vs non-use	General	Gen	BrCa	9	11	3907/1088543	RR	Adjusted	0.87 (0.74, 1.03)	0.1	0.91 (0.83, 1.00)	0.56, 1.36	64.4	0.17	2/1.49	0.649	6	NS	Thiazolidinediones - Gen - 29125710	0
-		OLD	28977968	Ni	2017	Medication	Cardiovascular	ACE inhibitor/ARB	Use vs non-use	General	Gen	BrCa	13	15	66543/1040813	RR	Adjusted	0.99 (0.93, 1.05)	0.761178	0.97 (0.92, 1.02)	0.84, 1.17	47.5006	0.586781	3/3.03	NP	8	NS	ACE inhibitor/ARB - Gen - 28977968	0
54	Remains, new exposure	New	34054514	Xie	2021	Medication	Cardiovascular	Angiotens inconverting enzyme inhibitors	Use vs non-use	General	Gen	BrCa	12	15	NR/523533	RR	Adjusted	0.99 (0.93, 1.04)	0.660504	1.01 (0.94, 1.06)	0.84, 1.16	49.9002	0.233491	N/A	N/A	10	NS	Angiotens inconverting enzyme inhibitors - Gen - 34054514	0
55	Remains, replaces an old exposure	New	34054514	Xie	2021	Medication	Cardiovascular	Angiotensin-receptor blockers	Use vs non-use	General	Gen	BrCa	6	7	NR/251181	RR	Adjusted	0.98 (0.81, 1.19)	0.857389	0.96 (0.83, 1.12)	0.55, 1.74	63.5011	0.442663	N/A	N/A	10	NS	Angiotensin-receptor blockers - Gen - 34054514	0
-		OLD	28977968	Ni	2017	Medication	Cardiovascular	Antihypertensive drugs	Use vs non-use	General	Gen	BrCa	23	23	179990/3951880	RR	Adjusted	1.02 (0.98, 1.06)	0.274786	0.99 (0.94, 1.04)	0.89, 1.17	55.3	0.457	2/1.716	0.688	8	NS	Antihypertensive drugs - Gen - 28977968	0
51	Remains, replaces an old exposure	New	34054514	Xie	2021	Medication	Cardiovascular	Beta blockers	Use vs non-use	General	Gen	BrCa	13	18	NR/646637	RR	Adjusted	1.20 (1.09, 1.33)	0.000354481	1.10 (1.06, 1.14)	0.82, 1.76	85.6408	0.171382	N/A	N/A	10	N/E	Beta blockers - Gen - 34054514	0
52	Remains, replaces an old exposure	New	34054514	Xie	2021	Medication	Cardiovascular	Calcium channel blockers	Use vs non-use	General	Gen	BrCa	18	20	NR/1003840	RR	Adjusted	1.07 (1.02, 1.12)	0.00493437	1.07 (1.03, 1.12)	0.95, 1.20	34.5298	0.130094	N/A	N/A	10	Weak	Calcium channel blockers - Gen - 34054514	1
-		OLD	27861859	Karasneh	2017	Medication	Cardiovascular	Cardiac glycosides	Use vs non-use	General	Gen	BrCa	9	9	55157/2393446	HR	Adjusted	1.34 (1.24, 1.44)	1.83684e-15	1.39 (1.32, 1.46)	1.16, 1.54	20	0.35	N/A	N/A	8	Convincing	Cardiac glycosides - Gen - 27861859	4
-		OLD	28130772	Zhang	2017	Medication	Cardiovascular	Digitalis	Use vs non-use	General	Gen	BrCa	8	8	NR/8341	RR	Adjusted	1.35 (1.25, 1.46)	2.72486e-13	1.39 (1.26, 1.53)	1.22, 1.49	0	0.379	N/A	N/A	8	N/E	Digitalis - Gen - 28130772	0
-		OLD	28591151	Osman	2017	Medication	Cardiovascular	Digoxin	Use vs non-use	General	Gen	BrCa	4	4	60055/2262088	RR	Adjusted	1.30 (1.17, 1.45)	9.67875e-07	1.39 (1.32, 1.46)	0.84, 2.01	66.9	0.326	N/A	N/A	7	Highly suggestive	Digoxin - Gen - 28591151	3
-		OLD	28591151	Osman	2017	Medication	Cardiovascular	Digoxin	≥ 3 years use vs non-use	General	Gen	BrCa	3	3	11039/146059	RR	Adjusted	1.25 (1.08, 1.45)	0.00258533	1.30 (1.14, 1.48)	0.25, 6.25	62.7	0.804	2/2.985	NP	7	Weak	Digoxin - Gen - 28591151	1
-		OLD	28591151	Osman	2017	Medication	Cardiovascular	Digoxin	Use vs non-use	General	Gen	ER- BrCa	2	2	53592/2190999	RR	Adjusted	0.98 (0.61, 1.58)	0.945908	1.20 (1.03, 1.40)	N/A	75.2	N/A	1/2	NP	7	NS	Digoxin - Gen - 28591151	0
-		OLD	28591151	Osman	2017	Medication	Cardiovascular	Digoxin	Use vs non-use	General	Gen	ER+ BrCa	2	2	53592/2190999	RR	Adjusted	1.33 (1.25, 1.42)	2.39955e-18	1.35 (1.26, 1.45)	N/A	0	N/A	N/A	N/A	7	Highly suggestive	Digoxin - Gen - 28591151	3
53	Remains, replaces an old exposure	New	34054514	Xie	2021	Medication	Cardiovascular	Diuretics	Use vs non-use	General	Gen	BrCa	14	16	NR/2649469	RR	Adjusted	1.06 (1.01, 1.11)	0.0211839	1.11 (1.07, 1.15)	0.91, 1.23	55.8258	0.348248	N/A	N/A	10	Weak	Diuretics - Gen - 34054514	1
56	Remains, new exposure	New	34054514	Xie	2021	Medication	Cardiovascular	Renin-angiotensin system inhibitors	Use vs non-use	General	Gen	BrCa	2	2	NR/54806	RR	Adjusted	1.04 (0.83, 1.28)	0.753003	1.01 (0.69, 1.13)	NA	0	N/A	N/A	N/A	10	NS	Renin-angiotensin system inhibitors - Gen - 34054514	0
194	Remains, new exposure	New	35138351	Bommareddy	2022	Medication	Cardiovascular	Spironolactone	Use vs non-use	General	Gen	BrCa	3	3	NR/4271175	RR	Adjusted	1.04 (0.88, 1.23)	0.663188	1.19 (1.12, 1.26)	0.14, 7.71	84.9808	0.00460875	N/A	N/A	10	NS	Spironolactone - Gen - 35138351	0
148	Remains, replaces an old exposure	New	34407042	Zhao	2022	Medication	Cardiovascular	Statins	Use vs non-use	General	Gen	BrCa	30	35	103837/2776687	RR	Adjusted	1.02 (0.97, 1.08)	0.44633	1.01 (0.96, 1.06)	0.78, 1.33	79.765	0.965072	3/1.92	0.439072	7	NS	Statins - Gen - 34407042	0
62	Remains, replaces an old exposure	New	33741292	Ma	2021	Medication	NSAIDs	Aspirin	Use vs non-use	General	Gen	BrCa	42	42	99787/2133860	RR	Adjusted	0.94 (0.91, 0.97)	5.35739e-05	0.98 (0.94, 1.03)	0.81, 1.09	66.044	0.287432	17/3.26	5.06656e-09	10	Suggestive	Aspirin - Gen - 33741292	-2
68	Remains, replaces an old exposure	New	33741292	Ma	2021	Medication	NSAIDs	Aspirin	Use vs non-use	General	Gen	Invasive BrCa	11	11	NR/NR	RR	Adjusted	0.97 (0.91, 1.04)	0.356428	0.96 (0.92, 1.00)	0.78, 1.20	77.6348	0.988778	N/A	N/A	10	NS	Aspirin - Gen - 33741292	0
63	Remains, replaces an old exposure	New	33741292	Ma	2021	Medication	NSAIDs	Aspirin	Use vs non-use	General	Gen	ER+ BrCa	12	12	NR/NR	RR	Adjusted	0.89 (0.82, 0.97)	0.00649574	0.94 (0.85, 1.04)	0.69, 1.14	54.4506	0.901159	N/A	N/A	10	Weak	Aspirin - Gen - 33741292	-1
64	Remains, replaces an old exposure	New	33741292	Ma	2021	Medication	NSAIDs	Aspirin	Use vs non-use	General	Gen	ER- BrCa	13	13	NR/NR	RR	Adjusted	0.96 (0.84, 1.09)	0.520942	1.12 (0.98, 1.28)	0.64, 1.43	59.1751	0.584309	N/A	N/A	10	NS	Aspirin - Gen - 33741292	0
65	Remains, replaces an old exposure	New	33741292	Ma	2021	Medication	NSAIDs	Aspirin	Use vs non-use	General	Gen	PR+ BrCa	9	9	NR/NR	RR	Adjusted	0.86 (0.78, 0.95)	0.0029242	0.79 (0.68, 0.92)	0.68, 1.08	31.8391	0.346088	N/A	N/A	10	Weak	Aspirin - Gen - 33741292	-1
66	Remains, replaces an old exposure	New	33741292	Ma	2021	Medication	NSAIDs	Aspirin	Use vs non-use	General	Gen	ER+/PR+ BrCa	10	10	NR/NR	RR	Adjusted	0.91 (0.83, 0.99)	0.0276162	0.97 (0.88, 1.07)	0.71, 1.16	53.6427	0.364251	N/A	N/A	10	Weak	Aspirin - Gen - 33741292	-1
67	Remains, replaces an old exposure	New	33741292	Ma	2021	Medication	NSAIDs	Aspirin	Use vs non-use	General	Gen	ER-/PR- BrCa	11	11	NR/NR	RR	Adjusted	1.04 (0.94, 1.16)	0.453841	1.12 (0.98, 1.28)	0.80, 1.35	37.11	0.503834	N/A	N/A	10	NS	Aspirin - Gen - 33741292	0
-		OLD	26315555	Zhong	2015	Medication	NSAIDs	Aspirin	Use vs non-use	General	Gen	PR- BrCa	11	11	NR/538022	RR	Adjusted	0.96 (0.84, 1.08)	0.485389	1.12 (0.98, 1.28)	0.64, 1.43	68.4952	0.840471	N/A	N/A	7	NS	Aspirin - Gen - 26315555	0
-		OLD	26315555	Zhong	2015	Medication	NSAIDs	Aspirin	Use vs non-use	General	Gen	ER+ PR- BrCa	4	4	NR/92336	RR	Adjusted	0.92 (0.79, 1.06)	0.238699	0.98 (0.82, 1.18)	0.67, 1.26	0	0.020752	N/A	N/A	7	NS	Aspirin - Gen - 26315555	0
-		OLD	26315555	Zhong	2015	Medication	NSAIDs	Aspirin	Use vs non-use	General	Gen	ER- PR+ BrCa	3	3	NR/7734	RR	Adjusted	0.63 (0.38, 1.04)	0.0699691	0.57 (0.33, 0.98)	0.00, 80.86	42.3774	0.529199	N/A	N/A	7	NS	Aspirin - Gen - 26315555	0
-		OLD	26315555	Zhong	2015	Medication	NSAIDs	Aspirin	Use vs non-use	General	Gen	In-situ BrCa	3	3	NR/128986	RR	Adjusted	0.79 (0.71, 0.88)	1.98724e-05	0.81 (0.72, 0.91)	0.40, 1.58	0	0.585809	N/A	N/A	7	N/E	Aspirin - Gen - 26315555	0
-		OLD	26315555	Zhong	2015	Medication	NSAIDs	Aspirin	Use vs non-use	General	Gen	Localized BrCa	3	3	NR/143155	RR	Adjusted	1.08 (0.83, 1.41)	0.552405	0.86 (0.76, 0.98)	0.04, 26.21	84.8967	0.277116	N/A	N/A	7	NS	Aspirin - Gen - 26315555	0
-		OLD	26315555	Zhong	2015	Medication	NSAIDs	Aspirin	Use vs non-use	General	Gen	Non-Localized BrCa	3	3	NR/143155	RR	Adjusted	1.05 (0.86, 1.28)	0.628292	0.97 (0.82, 1.14)	0.18, 6.24	28.1639	0.631277	N/A	N/A	7	NS	Aspirin - Gen - 26315555	0
60	Remains, replaces an old exposure	New	33741292	Ma	2021	Medication	NSAIDs	Aspirin	Use vs non-use	Postmenopausal	Post	BrCa	13	13	1581/28161	RR	Adjusted	0.92 (0.86, 0.98)	0.0144009	0.96 (0.90, 1.02)	0.75, 1.13	59.4261	0.644869	N/A	N/A	10	Weak	Aspirin - Post - 33741292	-1
61	Remains, replaces an old exposure	New	33741292	Ma	2021	Medication	NSAIDs	Aspirin	Use vs non-use	Premenopausal	Pre	BrCa	6	6	NR/NR	RR	Adjusted	0.79 (0.62, 1.01)	0.056218	1.15 (1.00, 1.32)	0.36, 1.74	80.7949	0.0681094	N/A	N/A	10	NS	Aspirin - Pre - 33741292	0
69	Remains, new exposure	New	33741292	Ma	2021	Medication	NSAIDs	Aspirin	Regular dose vs non-use	General	Gen	BrCa	12	12	NR/NR	RR	Adjusted	0.93 (0.87, 0.99)	0.0315936	0.98 (0.94, 1.03)	0.78, 1.11	49.4108	0.0496877	N/A	N/A	10	Weak	Aspirin - Gen - 33741292	-1
70	Remains, replaces an old exposure	New	33741292	Ma	2021	Medication	NSAIDs	Aspirin	Low dose vs non-use	General	Gen	BrCa	6	6	NR/NR	RR	Adjusted	0.97 (0.91, 1.05)	0.479259	1.02 (0.97, 1.08)	0.81, 1.17	40.5411	0.209382	N/A	N/A	10	NS	Aspirin - Gen - 33741292	0
71	Remains, replaces an old exposure	New	33741292	Ma	2021	Medication	NSAIDs	Aspirin	Duration <3 years vs non-use	General	Gen	BrCa	7	7	NR/NR	RR	Adjusted	0.97 (0.86, 1.09)	0.611157	1.00 (0.82, 1.22)	0.74, 1.26	26.7754	0.966536	N/A	N/A	10	NS	Aspirin - Gen - 33741292	0
72	Remains, replaces an old exposure	New	33741292	Ma	2021	Medication	NSAIDs	Aspirin	Duration ≥3 years vs non-use	General	Gen	BrCa	20	20	NR/NR	RR	Adjusted	0.93 (0.88, 0.99)	0.0329319	1.06 (1.00, 1.12)	0.76, 1.14	55.526	0.0652879	N/A	N/A	10	Weak	Aspirin - Gen - 33741292	-1
-		OLD	28418881	Lu	2017	Medication	NSAIDs	Aspirin	High vs low frequency intake	General	Gen	BrCa	7	7	NR/450863	RR	Adjusted	0.93 (0.81, 1.07)	0.318595	0.93 (0.85, 1.01)	0.61, 1.43	75.2671	0.754931	N/A	N/A	9	NS	Aspirin - Gen - 28418881	0
-		OLD	28418881	Lu	2017	Medication	NSAIDs	Aspirin use	High vs low dose	General	Gen	BrCa	3	3	NR/136444	RR	Adjusted	0.97 (0.85, 1.10)	0.586057	0.98 (0.82, 1.18)	0.42, 2.22	0	0.227471	N/A	N/A	9	NS	Aspirin use - Gen - 28418881	0
-		OLD	28418881	Lu	2017	Medication	NSAIDs	Aspirin use	High vs low duration	General	Gen	BrCa	9	9	NR/640929	RR	Adjusted	0.93 (0.82, 1.05)	0.259461	1.05 (0.88, 1.25)	0.69, 1.25	34.9384	0.612415	N/A	N/A	9	NS	Aspirin use - Gen - 28418881	0
-		OLD	18840819	Takkouche	2008	Medication	NSAIDs	Ibuprofen	Use vs non-use	General	Gen	BrCa	4	4	1585/3231	OR	Adjusted	0.69 (0.48, 0.99)	0.0408756	0.91 (0.72, 1.16)	0.16, 2.90	62.2	0.138	2/0.46	0.067	8	Weak	Ibuprofen - Gen - 18840819	-1
36	Remains, new exposure	New	32548678	Song	2020	Medication	Other medications	Acid-suppressive agent	Use vs non-use	General	Gen	BrCa	6	6	83766/197490	RR	Adjusted	0.90 (0.81, 1.01)	0.0806922	0.86 (0.84, 0.88)	0.63, 1.29	86.6196	0.763623	1/4.56	NP	8	NS	Acid-suppressive agent - Gen - 32548678	0
95	Remains, new exposure	New	33102580	Peng	2020	Medication	Other medications	Alendronate	Use vs non-use	General	Gen	BrCa	7	7	NR/NR	RR	Adjusted	0.89 (0.77, 1.02)	0.100399	0.97 (0.91, 1.03)	0.59, 1.32	70.6793	0.435577	N/A	N/A	10	NS	Alendronate - Gen - 33102580	0
-		OLD	25881304	Chen	2015	Medication	Other medications	Alendronate	Use vs non-use	Patients with osteoporosis	Osteop	BrCa	2	2	NR/nr	HR	Adjusted	0.96 (0.72, 1.27)	0.751465	0.92 (0.66, 1.28)	N/A	0	N/A	N/A	N/A	9	NS	Alendronate - Osteop - 25881304	0
49	Remains, replaces an old exposure	New	32679181	Simin	2020	Medication	Other medications	Antibiotic	Use vs non-use	General	Gen	BrCa	7	7	31240/2230555	RR	Adjusted	1.17 (1.07, 1.29)	0.000919594	1.02 (1.00, 1.05)	0.87, 1.59	92.0048	0.0918496	4/0.76	0.00372605	11	Suggestive	Antibiotic - Gen - 32679181	2
31	Remains, replaces an old exposure	New	33543643	Li	2021	Medication	Other medications	Antidepressants	Use vs non-use	General	Gen	BrCa	9	10	NR/NR	OR	Adjusted	1.01 (0.91, 1.12)	0.85785	1.08 (1.02, 1.15)	0.76, 1.33	58.9365	0.192092	N/A	N/A	11	NS	Antidepressants - Gen - 33543643	0
50	Remains, new exposure	New	33543643	Li	2021	Medication	Other medications	Antidepressive agents	Use vs non-use	General	Gen	BrCa	19	20	138737/1018629	OR	Adjusted	1.04 (0.99, 1.08)	0.101002	1.08 (1.05, 1.11)	0.91, 1.18	60.6178	0.148382	4/8.73	NP	11	NS	Antidepressive agents - Gen - 33543643	0
32	Remains, new exposure	New	33543643	Li	2021	Medication	Other medications	Antidepressive agents (atypical)	Use vs non-use	General	Gen	BrCa	3	4	NR/NR	OR	Adjusted	0.79 (0.54, 1.15)	0.213388	0.95 (0.78, 1.16)	0.19, 3.19	46.4607	0.390049	N/A	N/A	11	NS	Antidepressive agents (atypical) - Gen - 33543643	0
41	Remains, new exposure	New	36059215	Leung	2022	Medication	Other medications	Antipsychotic	Use vs non-use	General	Gen	BrCa	4	4	2293/NR	HR	Adjusted	1.39 (1.11, 1.73)	0.00355266	1.16 (1.07, 1.26)	0.57, 3.39	74.6407	0.264887	N/A	N/A	9	Weak	Antipsychotic - Gen - 36059215	1
94	Remains, replaces an old exposure	New	33102580	Peng	2020	Medication	Other medications	Bisphosphonates	Use vs non-use	General	Gen	BrCa	11	11	69393/992957	RR	Adjusted	0.87 (0.80, 0.94)	0.000285857	0.92 (0.87, 0.97)	0.71, 1.06	52.671	0.296898	7/4.80	0.228428	10	Suggestive	Bisphosphonates - Gen - 33102580	-2
-		OLD	31410067	Liu	2019	Medication	Other medications	Bisphosphonates	Use vs non-use	General	Gen	Invasive BrCa	4	4	12331/229156	RR	Adjusted	0.77 (0.63, 0.94)	0.010191	0.97 (0.83, 1.14)	0.33, 1.78	66.8009	0.000578434	3/0.53	0.00842449	9	Weak	Bisphosphonates - Gen - 31410067	-1
98	Remains, replaces an old exposure	New	33102580	Peng	2020	Medication	Other medications	Bisphosphonates	<1 year use vs non-use	General	Gen	BrCa	8	8	NR/NR	RR	Adjusted	0.92 (0.82, 1.03)	0.161405	0.91 (0.84, 0.99)	0.66, 1.29	69.0058	0.228486	N/A	N/A	10	NS	Bisphosphonates - Gen - 33102580	0
99	Remains, new exposure	New	33102580	Peng	2020	Medication	Other medications	Bisphosphonates	1-3 years use vs non-use	General	Gen	BrCa	8	8	NR/NR	RR	Adjusted	0.75 (0.62, 0.90)	0.00224313	0.93 (0.87, 0.99)	0.41, 1.35	82.9165	0.0702788	N/A	N/A	10	Weak	Bisphosphonates - Gen - 33102580	-1
100	Remains, new exposure	New	33102580	Peng	2020	Medication	Other medications	Bisphosphonates	3-5 years use vs non-use	General	Gen	BrCa	6	6	NR/NR	RR	Adjusted	0.74 (0.58, 0.93)	0.0119036	0.86 (0.64, 1.16)	0.38, 1.44	52.3641	0.255644	N/A	N/A	10	Weak	Bisphosphonates - Gen - 33102580	-1
101	Remains, new exposure	New	33102580	Peng	2020	Medication	Other medications	Bisphosphonates	>5 years use vs non-use	General	Gen	BrCa	3	3	NR/NR	RR	Adjusted	0.72 (0.55, 0.93)	0.0130266	0.79 (0.68, 0.92)	0.05, 11.22	50.676	0.621839	N/A	N/A	10	Weak	Bisphosphonates - Gen - 33102580	-1
-		OLD	31410067	Liu	2019	Medication	Other medications	Bisphosphonates	1-2 years use vs non-use	General	Gen	BrCa	5	5	53763/515529	RR	Adjusted	0.69 (0.54, 0.88)	0.00243976	0.93 (0.87, 0.99)	0.28, 1.68	89.0011	0.0141339	5/2.61	0.0636708	9	Weak	Bisphosphonates - Gen - 31410067	-1
-		OLD	31410067	Liu	2019	Medication	Other medications	Bisphosphonates	2-3 years use vs non-use	General	Gen	BrCa	4	4	8045/142486	RR	Adjusted	0.73 (0.55, 0.97)	0.0282269	0.59 (0.47, 0.75)	0.22, 2.43	72.8218	0.914588	3/4	NP	9	Weak	Bisphosphonates - Gen - 31410067	-1
-		OLD	31410067	Liu	2019	Medication	Other medications	Bisphosphonates	3-4 years use vs non-use	General	Gen	BrCa	4	4	10265/291343	RR	Adjusted	0.78 (0.60, 1.01)	0.0599812	0.57 (0.44, 0.74)	0.27, 2.22	60.2711	0.162921	1/4	NP	9	NS	Bisphosphonates - Gen - 31410067	0
-		OLD	31410067	Liu	2019	Medication	Other medications	Bisphosphonates	> 4 years use vs non-use	General	Gen	BrCa	4	4	9690/230944	RR	Adjusted	0.68 (0.53, 0.87)	0.00274979	0.61 (0.45, 0.83)	0.28, 1.64	37.8958	0.365899	2/4	NP	9	Weak	Bisphosphonates - Gen - 31410067	-1
-		OLD	31410067	Liu	2019	Medication	Other medications	Bisphosphonates	Use vs non-use	Postmenopausal	Post	BrCa	5	5	10474/318946	RR	Adjusted	0.87 (0.77, 0.97)	0.0133448	0.98 (0.85, 1.12)	0.63, 1.18	38.4508	0.705607	2/0.39	0.0511575	9	Weak	Bisphosphonates - Post - 31410067	-1
33	Remains, new exposure	New	33543643	Li	2021	Medication	Other medications	Erotonin-norepinephrine reuptake inhibitor	Use vs non-use	General	Gen	BrCa	2	2	NR/NR	OR	Adjusted	1.18 (0.98, 1.43)	0.0881287	1.18 (0.96, 1.45)	NA	0	N/A	N/A	N/A	11	NS	Erotonin-norepinephrine reuptake inhibitor - Gen - 33543643	0
96	Remains, new exposure	New	33102580	Peng	2020	Medication	Other medications	Etidronate	Use vs non-use	General	Gen	BrCa	2	2	NR/NR	RR	Adjusted	0.87 (0.80, 0.96)	0.00312129	0.91 (0.84, 0.99)	NA	0.471722	N/A	N/A	N/A	10	Weak	Etidronate - Gen - 33102580	-1
97	Remains, new exposure	New	33102580	Peng	2020	Medication	Other medications	Risedronate	Use vs non-use	General	Gen	BrCa	2	2	NR/NR	RR	Adjusted	0.94 (0.85, 1.04)	0.212258	0.94 (0.85, 1.04)	NA	0	N/A	N/A	N/A	10	NS	Risedronate - Gen - 33102580	0
30	Remains, new exposure	New	33543643	Li	2021	Medication	Other medications	Selective serotonin reuptake inhibitor	Use vs non-use	General	Gen	BrCa	9	10	NR/NR	OR	Adjusted	1.02 (0.89, 1.16)	0.797349	1.17 (1.11, 1.22)	0.69, 1.50	70.8683	0.0951614	N/A	N/A	11	NS	Selective serotonin reuptake inhibitor - Gen - 33543643	0
-		OLD	27529149	Lambertini	2016	Reproductive history and preganancy	Age at prengancy	Age at first pregnancy	Older vs younger	General	Gen	ER+ PR+ BrCa	11	11	NR/NR	OR	Adjusted	1.16 (1.01, 1.34)	0.0398534	1.37 (1.28, 1.47)	0.70, 1.93	87.8	0.472	N/A	N/A	8	Weak	Age at first pregnancy - Gen - 27529149	1
-		OLD	27529149	Lambertini	2016	Reproductive history and preganancy	Age at prengancy	Age at first pregnancy	Older vs younger	General	Gen	HER2+ BrCa	10	10	NR/NR	OR	Adjusted	0.93 (0.74, 1.17)	0.514496	1.19 (0.93, 1.53)	0.45, 1.90	66.4	0.264	N/A	N/A	8	NS	Age at first pregnancy - Gen - 27529149	0
-		OLD	27529149	Lambertini	2016	Reproductive history and preganancy	Age at prengancy	Age at first pregnancy	Older vs younger	General	Gen	Triple-negative BrCa	13	13	NR/NR	OR	Adjusted	0.94 (0.80, 1.10)	0.433017	1.08 (0.90, 1.30)	0.55, 1.61	67.1	0.961	N/A	N/A	8	NS	Age at first pregnancy - Gen - 27529149	0
322	Remains, new exposure	New	34698654	Poorolajal	2021	Reproductive history and preganancy	Age at prengancy	Late pregnancy	≥30 years vs <30 years	General	Gen	BrCa	37	37	NR/4397504	RR	Adjusted	1.37 (1.26, 1.50)	2.82792e-12	1.97 (1.89, 2.05)	0.87, 2.15	89.6712	0.0340272	N/A	N/A	10	N/E	Late pregnancy - Gen - 34698654	0
26	Remains, replaces an old exposure	New	32384520	Tong	2020	Reproductive history and preganancy	Abortion	Induced abortion	Ever vs never	Nulliparous	Nullip	BrCa	14	14	567/1526	RR	Adjusted	1.01 (0.91, 1.12)	0.880368	0.95 (0.76, 1.19)	0.90, 1.13	0	0.874461	N/A	N/A	9	NS	Induced abortion - Nullip - 32384520	0
27	Remains, new exposure	New	32384520	Tong	2020	Reproductive history and preganancy	Abortion	Spontaneous abortion	Ever vs never	Nulliparous	Nullip	BrCa	7	7	NR/NR	RR	Adjusted	1.06 (0.90, 1.25)	0.469984	1.04 (0.80, 1.35)	0.86, 1.32	0	0.72696	N/A	N/A	9	NS	Spontaneous abortion - Nullip - 32384520	0
-	Remains, new exposure	OLD	25779378	Guo	2015	Reproductive history and preganancy	Abortion	Spontaneous abortion	Ever vs never	General	Gen	BrCa	13	15	18422/908999	RR	Adjusted	1.02 (0.96, 1.08)	0.565344	1.07 (1.00, 1.15)	0.87, 1.19	37.9	0.848	1/3.249	NP	7	NS	Spontaneous abortion - Gen - 25779378	0
-		OLD	16859501	Ma	2006	Reproductive history and preganancy	Menarche, menopause	Age at menarche	Older vs younger	General	Gen	ER+ PR+ BrCa	9	9	6050/33352	RR	Adjusted	0.71 (0.67, 0.75)	2.58706e-28	0.68 (0.62, 0.73)	0.66, 0.76	0	0.232549	N/A	N/A	4	Convincing	Age at menarche - Gen - 16859501	-4
-		OLD	16859501	Ma	2006	Reproductive history and preganancy	Menarche, menopause	Age at menarche	Older vs younger	General	Gen	ER- PR- BrCa	9	9	2670/31170	RR	Adjusted	0.86 (0.74, 1.01)	0.0713884	0.78 (0.68, 0.89)	0.55, 1.35	56.5092	0.690348	N/A	N/A	4	NS	Age at menarche - Gen - 16859501	0
-		OLD	16859501	Ma	2006	Reproductive history and preganancy	Menarche, menopause	Age at menarche	Older vs younger	Premenopausal	Pre	ER+ PR+ BrCa	5	5	1793/4194	RR	Adjusted	0.70 (0.60, 0.82)	6.80292e-06	0.77 (0.63, 0.94)	0.50, 0.99	16.0332	0.141062	N/A	N/A	4	Suggestive	Age at menarche - Pre - 16859501	-2
-		OLD	16859501	Ma	2006	Reproductive history and preganancy	Menarche, menopause	Age at menarche	Older vs younger	Postmenopausal	Post	ER+ PR+ BrCa	3	3	414/NR	RR	Adjusted	0.73 (0.62, 0.85)	5.27175e-05	0.69 (0.56, 0.85)	0.27, 1.98	0	0.900981	N/A	N/A	4	Weak	Age at menarche - Post - 16859501	-1
-		OLD	16859501	Ma	2006	Reproductive history and preganancy	Menarche, menopause	Age at menarche	Older vs younger	Premenopausal	Pre	ER- PR- BrCa	5	5	926/3327	RR	Adjusted	0.78 (0.62, 0.99)	0.0414414	0.78 (0.61, 1.00)	0.40, 1.53	41.6316	0.701433	N/A	N/A	4	Weak	Age at menarche - Pre - 16859501	-1
-		OLD	16859501	Ma	2006	Reproductive history and preganancy	Menarche, menopause	Age at menarche	Older vs younger	Postmenopausal	Post	ER- PR- BrCa	3	3	817/4428	RR	Adjusted	0.94 (0.72, 1.22)	0.642263	0.94 (0.64, 1.37)	0.17, 5.17	0	0.658038	N/A	N/A	4	NS	Age at menarche - Post - 16859501	0
-		OLD	7493908	Nagata	1995	Reproductive history and preganancy	Menarche, menopause	Age at menopause	≥ 50 vs ≤ 49 years	Japanese	Jap	BrCa	4	4	NR/NR	OR	Adjusted	0.97 (0.73, 1.28)	0.810401	0.79 (0.47, 1.31)	0.53, 1.78	0	0.617793	N/A	N/A	3	NS	Age at menopause - Jap - 7493908	0
-		OLD	7493908	Nagata	1995	Reproductive history and preganancy	Menarche, menopause	Age at menopause	Premenopausal vs ≤ 49 years	Japanese	Jap	BrCa	3	3	NR/NR	OR	Adjusted	2.22 (1.56, 3.14)	7.3275e-06	2.22 (1.31, 3.77)	0.23, 21.11	0	0.233397	N/A	N/A	3	N/E	Age at menopause - Jap - 7493908	0
-		OLD	23416445	Gaudet	2011	Reproductive history and preganancy	Non-hormonal birth control	Tubal sterilization	Ever vs never	General	Gen	BrCa	8	8	23117/254082	HR	Adjusted	1.01 (0.91, 1.12)	0.88693	0.95 (0.88, 1.03)	0.74, 1.37	71.8	0.684	2/1.9	1	3	NS	Tubal sterilization - Gen - 23416445	0
189	Remains, new exposure	New	34698654	Poorolajal	2021	Reproductive history and preganancy	Parity and breastfeedin	Parity	Nulliparous vs primiparous/multiparous	General	Gen	BrCa	66	66	NR/4900310	RR	Adjusted	1.17 (1.04, 1.33)	0.0109946	0.43 (0.42, 0.45)	0.45, 3.04	97.7234	0.00622786	N/A	N/A	10	Weak	Parity - Gen - 34698654	1
190	Remains, replaces an old exposure	New	34706325	Li	2021	Reproductive history and preganancy	Parity and breastfeedin	Parity	Parous vs nulliparous	General	Gen	HER2+ BrCa	14	14	1839/960960	OR	Adjusted	0.99 (0.80, 1.22)	0.91632	0.87 (0.63, 1.19)	0.64, 1.53	18.6533	0.610979	1/1.96	NP	9	NS	Parity - Gen - 34706325	0
191	Remains, replaces an old exposure	New	34706325	Li	2021	Reproductive history and preganancy	Parity and breastfeedin	Parity	Parous vs nulliparous	General	Gen	Triple-negative BrCa	19	19	5182/1113599	OR	Adjusted	0.97 (0.84, 1.12)	0.725575	1.37 (1.06, 1.79)	0.64, 1.47	36.68	0.884506	3/12.76	NP	9	NS	Parity - Gen - 34706325	0
195	Remains, new exposure	New	34706325	Li	2021	Reproductive history and preganancy	Parity and breastfeedin	Parity	Parous vs nulliparous	General	Gen	Luminal A BrCa	10	10	7795/267650	OR	Adjusted	0.66 (0.56, 0.78)	1.57308e-06	0.89 (0.77, 1.04)	0.42, 1.06	55.8674	0.000175869	7/3.56	0.0410696	9	Suggestive	Parity - Gen - 34706325	-2
196	Remains, new exposure	New	34706325	Li	2021	Reproductive history and preganancy	Parity and breastfeedin	Parity	Parous vs nulliparous	General	Gen	Luminal B BrCa	9	9	3576/266118	OR	Adjusted	0.69 (0.58, 0.81)	1.34289e-05	0.84 (0.68, 1.04)	0.47, 1.00	28.9165	0.0579933	4/3.30	0.732638	9	Suggestive	Parity - Gen - 34706325	-2
-		OLD	28196329	Unar-Munguía	2017	Reproductive history and preganancy	Parity and breastfeeding	Breastfeeding	Exclusively breastfeeding vs never	Parous	Parous	BrCa	3	6	NR/NR	RR	Adjusted	0.73 (0.58, 0.91)	0.00546773	0.76 (0.48, 1.20)	0.51, 1.03	3	0.09	N/A	N/A	8	Weak	Breastfeeding - Parous - 28196329	-1
-		OLD	10972524	Bernier	2000	Reproductive history and preganancy	Parity and breastfeeding	Breastfeeding	< 6 months vs never	General	Gen	BrCa	9	9	12568/38132	OR	Adjusted	1.01 (0.86, 1.17)	0.949746	0.90 (0.79, 1.02)	0.62, 1.63	70.3	0.737	1/3.142	NP	6	NS	Breastfeeding - Gen - 10972524	0
-		OLD	10972524	Bernier	2000	Reproductive history and preganancy	Parity and breastfeeding	Breastfeeding	6-12 months vs never	General	Gen	BrCa	6	6	10497/33895	OR	Adjusted	0.97 (0.85, 1.10)	0.644062	0.85 (0.72, 1.00)	0.71, 1.33	35.2	0.69	0/4.005	NP	6	NS	Breastfeeding - Gen - 10972524	0
-		OLD	10972524	Bernier	2000	Reproductive history and preganancy	Parity and breastfeeding	Breastfeeding	> 12 months vs never	General	Gen	BrCa	16	16	21165/60768	OR	Adjusted	0.73 (0.66, 0.81)	3.03336e-09	0.93 (0.81, 1.07)	0.53, 1.00	49	0.266	6/3.143	0.106	6	Suggestive	Breastfeeding - Gen - 10972524	-2
-		OLD	26504151	Islami	2015	Reproductive history and preganancy	Parity and breastfeeding	Breastfeeding	Ever vs never	General	Gen	ER+ PR+ BrCa	11	11	22277/475709	RR	Adjusted	0.91 (0.84, 0.98)	0.0125125	1.05 (0.96, 1.14)	0.70, 1.17	68.7	0.241	4/1.88	0.102	7	Weak	Breastfeeding - Gen - 26504151	-1
-		OLD	26504151	Islami	2015	Reproductive history and preganancy	Parity and breastfeeding	Breastfeeding	Ever vs never	General	Gen	ER- PR- BrCa	20	20	31253/626102	RR	Adjusted	0.79 (0.71, 0.87)	8.557e-07	0.90 (0.77, 1.05)	0.56, 1.10	56.8	0.158	7/8.717	NP	7	Suggestive	Breastfeeding - Gen - 26504151	-2
-		OLD	27529149	Lambertini	2016	Reproductive history and preganancy	Parity and breastfeeding	Breastfeeding	Ever vs never	General	Gen	HER2+ BrCa	8	8	NR/NR	OR	Adjusted	0.79 (0.61, 1.00)	0.0541803	0.81 (0.55, 1.20)	0.41, 1.52	45.9	0.346	N/A	N/A	8	NS	Breastfeeding - Gen - 27529149	0
-		OLD	27529149	Lambertini	2016	Reproductive history and preganancy	Parity and breastfeeding	Breastfeeding	Ever vs never	General	Gen	Triple-negative BrCa	9	9	NR/NR	OR	Adjusted	0.77 (0.64, 0.92)	0.00366517	1.00 (0.80, 1.26)	0.43, 1.35	67.4	0.182	N/A	N/A	8	Weak	Breastfeeding - Gen - 27529149	-1
248	Remains, new exposure	New	34698654	Poorolajal	2021	Reproductive history and preganancy	Parity and breastfeeding	Breastfeeding	Ever vs never	General	Gen	BrCa	24	24	NR/1895705	RR	Adjusted	0.87 (0.81, 0.94)	0.00034139	0.79 (0.76, 0.82)	0.65, 1.17	78.4208	0.77368	N/A	N/A	10	N/E	Breastfeeding - Gen - 34698654	0
249	Remains, new exposure	New	34698654	Poorolajal	2021	Reproductive history and preganancy	Parity and breastfeeding	Breastfeeding	>12 months vs <12 months	General	Gen	BrCa	8	8	NR/395677	RR	Adjusted	0.85 (0.70, 1.03)	0.094431	0.96 (0.88, 1.05)	0.44, 1.64	90.2392	0.736963	N/A	N/A	10	NS	Breastfeeding - Gen - 34698654	0
250	Remains, new exposure	New	34698654	Poorolajal	2021	Reproductive history and preganancy	Parity and breastfeeding	Breastfeeding	>6 vs <6 months	General	Gen	BrCa	3	3	NR/132339	RR	Adjusted	0.93 (0.85, 1.03)	0.149111	0.95 (0.83, 1.09)	0.50, 1.74	0	0.616243	N/A	N/A	10	NS	Breastfeeding - Gen - 34698654	0
-		OLD	18054879	Xue	2007	Reproductive history and preganancy	Parity and breastfeeding	Dizygotic twin pregnancy	Yes vs no	General	Gen	BrCa	8	8	9130/146796	RR	Adjusted	1.13 (0.98, 1.30)	0.0954062	1.10 (1.00, 1.21)	0.80, 1.60	55.5	0.243	2/2.48	NP	4	NS	Dizygotic twin pregnancy - Gen - 18054879	0
140	Remains, replaces an old exposure	New	32097717	Wang	2020	Reproductive history and preganancy	Pregnancy complications	Gestational diabetes mellitus	Yes vs no	General	Gen	BrCa	15	16	67501/1775793	RR	Adjusted	1.02 (0.87, 1.21)	0.767369	1.23 (1.09, 1.39)	0.56, 1.87	81.3576	0.84919	5/11.48	NP	9	NS	Gestational diabetes mellitus - Gen - 32097717	0
183	Remains, replaces an old exposure	New	34374685	Wang	2022	Reproductive history and preganancy	Pregnancy complications	Preeclampsia	Yes vs no	General	Gen	BrCa	10	11	NR/4797640	RR	Adjusted	0.88 (0.83, 0.93)	1.20221e-05	0.84 (0.79, 0.89)	0.74, 1.04	57.2397	0.472165	N/A	N/A	10	N/E	Preeclampsia - Gen - 34374685	0
-		OLD	28715959	Sun	2017	Reproductive history and preganancy	Pregnancy complications	Preeclampsia	Yes vs no	Primiparous	Primip	BrCa	5	5	28507/1811242	RR	Adjusted	1.01 (0.77, 1.33)	0.954201	1.38 (1.32, 1.45)	0.66, 1.32	96.1	0.274	2/4.999	NP	9	NS	Preeclampsia - Primip - 28715959	0
-		OLD	18054879	Xue	2007	Reproductive history and preganancy	Other	Paternal age at delivery	High vs low	General	Gen	BrCa	3	3	15853/150312	RR	Adjusted	1.08 (1.01, 1.16)	0.0332853	1.11 (1.01, 1.23)	0.67, 1.74	0	0.331503	1/2.1	NP	4	Weak	Paternal age at delivery - Gen - 18054879	1

## Sheet: PIVOT
	grade	(Multiple Items)
	Outcome	(Multiple Items)
	ToShow_Results	Column Labels
	Row Labels	-4	-2	-1	1	2	3	4
	Anthropometric measurements			Body weight (Kg) - Pre - 18988226	Body weight (Kg) - Gen - 18988226@Body weight (Kg) - Post - 18988226@Weight gain (Kg) - Gen - 20711809	Weight gain (Kg) - Gen - 20711809@Weight gain (Kg) - Post - 31471762	BMI (Kg/m2) - Post - 31471762@BMI (Kg/m2) - Post - 31471762@Body weight (Kg) - Post - 18988226	BMI (Kg/m2) - Post - 31471762
	Breast characteristics				Breast density - West - 23239150@Breast density - West - 23239150		Breast density - West - 23239150	Breast density - West - 23239150@Breast density - West - 23239150
	Diet and dietary supplements		Prudent - Gen - 30696460	Mediterranean - Gen - 28954418@Prudent - Gen - 30696460	Alcohol - Gen - 18067133@Western - Gen - 30696460	Alcohol - Gen - 18067133
	Lifestyle and social factors			Vigorous PA - Post - 31471762	Artificial light - Gen - 34656111@Night shift work - Gen - 35702390
	Medication			Aspirin - Gen - 33741292@Aspirin - Gen - 33741292@Aspirin - Gen - 33741292			Digoxin - Gen - 28591151
	Reproductive history and preganancy	Age at menarche - Gen - 16859501	Age at menarche - Pre - 16859501@Parity - Gen - 34706325@Parity - Gen - 34706325@Breastfeeding - Gen - 26504151	Age at menarche - Post - 16859501@Age at menarche - Pre - 16859501@Breastfeeding - Gen - 26504151@Breastfeeding - Gen - 27529149	Age at first pregnancy - Gen - 27529149

## Sheet: General_outcomes_table
ToShow_Results	Column Labels
Row Labels	-4	-3	-2	-1	1	2	3	4
Anthropometric measurements		BMI (Kg/m2) (at ages 18-30 years) - Post - 31471762		BMI (Kg/m2) - Pre - 31471762@BMI (Kg/m2) (at ages 18-30 years) - Pre - 31471762@Weight loss (Kg) - Pre - 31471762@Weight loss (Kg) - Post - 31471762	Fat mass (kg) - Post - 30305235@WC (cm) - Pre - 31471762@WC (cm) - Post - 31471762@WHR - Pre - 31471762@Birth length - Gen - 18054879@Birth weight - Gen - 36030285@Birth weight - Gen - 32665189@Birth weight - Gen - 19630536@Birth weight - Gen - 34905748@Birth weight - Pre - 32665189@Weight gain (Kg) - Post - 31471762	Fat mass (%) - Post - 30305235@Weight gain (Kg) - Post - 31471762@Weight gain since menopause (Kg) - Post - 34456166	BMI (Kg/m2) - Post - 31471762@Height (cm) - Gen - 26296642@Weight gain (Kg) - Post - 34456166@Weight gain (Kg) - Post - 31471762@Weight gain (Kg) - Post - 31471762	BMI gain (Kg/m2) - Post - 31471762@Weight gain (Kg) - Post - 25618901
Biomarkers	SHBG - Gen - 25565095	25(OH)D - Gen - 31884419	EPA - Gen - 29902077@n-3/n-6 PUFA ratio (serum) - Gen - 29902077@25(OH)D - Gen - 31884419	Adiponectin - Gen - 31003933@Adiponectin - Gen - 31003933@TNFa - Gen - 31003933@DHA - Gen - 29902077@DPA - Gen - 29902077@HDL-C - Gen - 35956117@n-3 LC-PUFA - Gen - 29902077@n-3 LC-PUFA (erythrocytes) - Gen - 29902077@n-3/n-6 PUFA ratio (serum, diet) - Gen - 24548731@A-carotene - Gen - 22760559@A-carotene - Gen - 22760559@B-carotene - Gen - 22760559@Calcium - Gen - 27608013@Carotenoids - Gen - 22…	C-peptide (fasting/non-fasting) - Gen - 24911052@C-peptide/insulin - Gen - 18465360@Fasting glucose - NoDiab - 23124254@CRP - Gen - 26001129@Resistin - Gen - 31003933@MUFA - Post - 15239137@Palmitic acid - Post - 15239137@25(OH)D deficiency (< 10 ng/mL) - Gen - 30904218@DEHP - Gen - 28951174@d-ROM (pre-diagnostic) - Gen - 30561010@Iron - Gen - 31170936	Anti-thyroid antibodies - Gen - 22434524@IGF-1 - Post - 20472501
Breast characteristics	Breast implants - Gen - 26550776				Breast density - Pre - 27951629@Breast density - Post - 27951629@Wolfe grade - Gen - 16775176		Wolfe grade - Gen - 16775176@Wolfe grade - Gen - 16775176@Wolfe grade - Gen - 16775176	BIRADS classification - Gen - 36183671
Diet and dietary supplements	Total fiber - Post - 32249416		Mediterranean - Gen - 28954418@Prudent - Gen - 30696460@B-carotene (dietary) - Gen - 21901390@Calcium (dietary) - Gen - 27170091@Folate (dietary) - Gen - 24777595@Vitamin A - Gen - 21761132@Vitamin C (dietary/ supplemental) - Gen - 32991322@Fruit fiber - Gen - 32249416@Isoflavones - Gen - 27943649@Mushrooms - Gen - 24691133@Soy - Gen - 32642579@Soy food/isoflavones - Pre - 24586662@Soy food/isofl…	Cheese - Gen - 33271590@Dairy or milk - Gen - 26770237@Skim milk - Gen - 27869663@Total dairy food - Gen - 21442197@Mediterranean - Post - 28954418@Prudent - Pre - 30696460@Marine n-3 PUFA - Gen - 23814120@A-carotene (dietary) - Gen - 21901390@Aclylamide - Post - 32169997@B-carotene - Gen - 22760559@B-carotene - Gen - 22760559@Calcium (dietary/ supplemental) - Gen - 27170091@Calcium (dietary/ sup…	Alcohol - Gen - 34698654@Glycemic Index - Gen - 35034169@Glycemic index - Gen - 28969357@Glycemic index - Post - 28969357@Sugar-sweetened beverages - Pre - 33557387@Dietary inflammatory index - Pre - 34728816@Drinker - Gen - 20219961@Early-life energy restriction - Gen - 27643873@Western - Gen - 30696460@Western - Post - 30696460@Cholesterol - Gen - 27333953@Cholesterol - Pre - 27333953@Total fat…	Wine - Gen - 27039752@Dietary inflammatory index - Gen - 34728816@Red meat - Pre - 10.30476/MEJC.2018.42096
Environment			Solar radiation - Gen - 31903801	PM10 (long-term) - Gen - 31852135@Mono-2-isobutyl phthalate - Gen - 33804363@Mono-benzyl phthalate - Gen - 33804363	NO2 (long-term) - Gen - 34227005@EMF (extremely low frequency) - Gen - 26703095@Urban residential environment - Gen - 25885593@Hair chemicals (rinse) - Gen - 33539348@Hair dye (any) - Gen - 33539348@Hair dye (permanent) - Gen - 33539348@PCB-187 exposure - Gen - 26735351@PCB-99 exposure - Gen - 26735351@PCB-exposure (group II) - Gen - 26555153	EMF (occupational/ residential) - Gen - 11170121@Environmental tobacco smoke - NoSmok - 27541291@PCB-183 exposure - Gen - 26735351
Exogenous hormones				IVF - Gen - 23884897	Estrogen - Gen - 34698654@Levonorgestrel-releasing intrauterine system - Gen - 31990981@OC - Pre - 17036554	MHT - Post - 23098493@OC - Pre - 17036554@OC - Pre - 17036554	Estrogen-progestin therapy - Gen - 29713854@OC - Pre - 17036554	OC - Pre - 17036554
Family history - Consanguinity							Family history of BrCa - Iran - 33079703
Lifestyle and social factors		Healthy lifestyle (WCRF/AICR score) - Gen - 32110887@Healthy lifestyle (WCRF/AICR score) - Gen - 32110887@Moderate-vigorous recreational PA - Pre - 27779567@Moderate-vigorous recreational PA - Post - 27779567	Lifetime PA - Gen - 31393566@Lifetime PA - Post - 31393566@Occupational PA - Post - 31471762@PA (at ages 5-30 years) - Gen - 31393566	Leisure time physical activity (LTPA) - Gen - https://doi.org/10.1016/j.jth.2020.100873@Lifetime PA - Pre - 31393566@PA (at ages 5-30 years) - Pre - 31393566@PA (at ages 5-30 years) - Post - 31393566	Low sitting time - Post - 31471762@Sedentary behavior - Gen - 32607943@Sedentary behavior (occupational) - Gen - 26099193@Artificial light - Pre - 34656111@Artificial light - Post - 34656111@Artificial light(indoor) - Gen - 34656111@Circadian disrupting - Gen - 25261318@Night shift work - Gen - 34409980@Night shift work - Gen - 33653334@Night shift work - Gen - 34885062@Night shift work - Gen - 3…	Sedentary behavior - Gen - 26099193@Sedentary behavior (occupational) - Gen - 34161650@Active smoking - Gen - 26546245@Active smoking - Gen - 26546245	Active smoking - Gen - 26546245@Educational level - Gen - 31479033
Medical history			Bariatric surgery - Gen - 33771341@Risk-reducing salpingo-oophorectomy - BRCA1 - 35216860@Risk-reducing salpingo-oophorectomy - BRCA2 - 35216860	Hyporthyroidism - Pre - 36256851@Hyporthyroidism - Post - 36256851@Anorexia nervosa - Nullip - 31173122@Anorexia nervosa (at age > 20 years) - Gen - 31173122@Huntington's disease - Gen - 24458030@Migraine - Gen - 35143585@BMD (lumbar spine) - Gen - 30863156	Diabetes mellitus, Type 2 - Gen - 23035011@Metabolic syndrome - Gen - 31824862@Metabolic syndrome (NCEP-ATP III) - Gen - 31824862@Hyperthyroidism - Post - 36256851@Schizophrenia - Gen - 24458030@Periodontal disease - Gen - 30619743@Tonsillectomy - Gen - 35936707	Hypertension - Gen - 31189941@Hypertension - Post - 31189941@Hyperthyroidism - Gen - 36256851	Diabetes mellitus - Gen - 23035011
Medication			Aspirin - Gen - 33741292@Bisphosphonates - Gen - 33102580	DPP-4 inhibitors - T2D - 29573125@Aspirin - Post - 33741292@Aspirin - Gen - 33741292@Aspirin - Gen - 33741292@Ibuprofen - Gen - 18840819@Bisphosphonates - Gen - 31410067@Bisphosphonates - Gen - 33102580@Bisphosphonates - Gen - 33102580@Bisphosphonates - Gen - 33102580@Bisphosphonates - Gen - 31410067@Bisphosphonates - Gen - 31410067@Bisphosphonates - Gen - 31410067@Bisphosphonates - Post - 314100…	Calcium channel blockers - Gen - 34054514@Digoxin - Gen - 28591151@Diuretics - Gen - 34054514@Antipsychotic - Gen - 36059215	Antibiotic - Gen - 32679181	Digoxin - Gen - 28591151	Cardiac glycosides - Gen - 27861859

## Sheet: Receptors_Table
ToShow_Results	Column Labels
Row Labels	-4	-3	-2	-1	1	2	3	4
Anthropometric measurements				Body weight (Kg) - Pre - 18988226	Body weight (Kg) - Gen - 18988226@Body weight (Kg) - Post - 18988226@Weight gain (Kg) - Gen - 20711809	Weight gain (Kg) - Gen - 20711809@Weight gain (Kg) - Post - 31471762	BMI (Kg/m2) - Post - 31471762@BMI (Kg/m2) - Post - 31471762@Body weight (Kg) - Post - 18988226	BMI (Kg/m2) - Post - 31471762
Breast characteristics					Breast density - West - 23239150@Breast density - West - 23239150		Breast density - West - 23239150	Breast density - West - 23239150@Breast density - West - 23239150
Diet and dietary supplements			Prudent - Gen - 30696460	Mediterranean - Gen - 28954418@Prudent - Gen - 30696460	Alcohol - Gen - 18067133@Western - Gen - 30696460	Alcohol - Gen - 18067133
Lifestyle and social factors				Vigorous PA - Post - 31471762	Artificial light - Gen - 34656111@Night shift work - Gen - 35702390
Medication				Aspirin - Gen - 33741292@Aspirin - Gen - 33741292@Aspirin - Gen - 33741292			Digoxin - Gen - 28591151
Reproductive history and preganancy	Age at menarche - Gen - 16859501		Age at menarche - Pre - 16859501@Parity - Gen - 34706325@Parity - Gen - 34706325@Breastfeeding - Gen - 26504151	Age at menarche - Post - 16859501@Age at menarche - Pre - 16859501@Breastfeeding - Gen - 26504151@Breastfeeding - Gen - 27529149	Age at first pregnancy - Gen - 27529149

## Sheet: Unadjusted
ComparisonID	Delete/Remain	Analysis	PMID	Authormetaanalysis	Yearmetaanalysis	Exposurecategory	Exposure subcategory	Exposure	Contrast	Population	Outcome	Nstudies	Nestimates	ncases_population	Metaanalysismetric	Adjustmets	randomeffects	prandom	largeststudy	predictioninterval	I2	egger_p	excess_o_e1	pBin1	Amstar	grade
-		OLD	29281867	Nindrea	2017	Age	Age	Age	> 40 vs ≤ 40 years	Southeast Asian	BrCa	3	3	1898/4857	OR	Unadjusted	1.53 (1.34, 1.76)	1.23768e-09	1.61 (1.35, 1.92)	0.63, 3.75	0	0.03	2/2.957	NP	3	Highly suggestive
-		OLD	28706222	Xu	2016	Biomarkers	Inflammatory biomarkers and hormones	aMT6s	High vs low	General	ER+ BrCa	5	5	NR/NR	RR	Unadjusted	0.83 (0.63, 1.09)	0.173901	0.89 (0.53, 1.49)	0.49, 1.41	8.40396	0.675678	N/A	N/A	8	NS
-		OLD	28706222	Xu	2016	Biomarkers	Inflammatory biomarkers and hormones	aMT6s	High vs low	General	ER- BrCa	3	3	NR/NR	RR	Unadjusted	1.01 (0.54, 1.89)	0.971553	0.96 (0.47, 1.96)	0.00, 512.37	45.0388	0.293451	N/A	N/A	8	NS
-		OLD	28706222	Xu	2016	Biomarkers	Inflammatory biomarkers and hormones	aMT6s	High vs low	General	In-situ BrCa	3	3	126/303	RR	Unadjusted	0.89 (0.62, 1.29)	0.541273	1.00 (0.72, 1.39)	0.03, 23.96	27.4139	0.769799	0/0.15	NP	8	NS
-		OLD	28706222	Xu	2016	Biomarkers	Inflammatory biomarkers and hormones	aMT6s	High vs low	General	Invasive BrCa	3	3	446/1270	RR	Unadjusted	0.90 (0.72, 1.14)	0.385076	1.08 (0.88, 1.32)	0.08, 10.02	54.1463	0.193632	0/0.21	NP	8	NS
-		OLD	28706222	Xu	2016	Biomarkers	Inflammatory biomarkers and hormones	aMT6s	High vs low	Premenopausal	BrCa	2	2	197/847	RR	Unadjusted	1.08 (0.82, 1.42)	0.58547	0.95 (0.68, 1.31)	N/A	20.4614	N/A	0/0.11	NP	8	NS
-		OLD	28706222	Xu	2016	Biomarkers	Inflammatory biomarkers and hormones	aMT6s	High vs low	Postmenopausal	BrCa	4	4	441/1442	RR	Unadjusted	0.88 (0.75, 1.03)	0.10768	0.81 (0.64, 1.02)	0.61, 1.26	1.8958	0.963354	0/0.68	NP	8	NS
-		OLD	15221971	Shi	2004	Biomarkers	Inflammatory biomarkers and hormones	IGFBP-3	High vs low	General	BrCa	5	6	1042/2976	OR	Unadjusted	1.16 (0.93, 1.45)	0.181662	1.09 (0.85, 1.40)	0.65, 2.07	46.4	0.938	1/0.475	0.39	5	NS
-		OLD	15221971	Shi	2004	Biomarkers	Inflammatory biomarkers and hormones	IGFBP-3	High vs low	Premenopausal	BrCa	4	4	620/1541	OR	Unadjusted	1.40 (1.14, 1.71)	0.00109596	1.32 (0.97, 1.79)	0.90, 2.19	0.5	0.763	1/1.17	NP	5	Weak
-		OLD	15221971	Shi	2004	Biomarkers	Inflammatory biomarkers and hormones	IGFBP-3	High vs low	Postmenopausal	BrCa	4	5	451/1192	OR	Unadjusted	1.25 (0.97, 1.61)	0.0849181	0.95 (0.62, 1.46)	0.79, 1.98	5.2	0.538	0/0.266	NP	5	NS
290	Remains, new exposure	New	33633990	Chen	2021	Biomarkers	Inflammatory biomarkers and hormones	TGAb	High vs low	General	BrCa	4	4	147/501	OR	Mixed	2.57 (1.58, 4.19)	0.000154655	1.47 (0.66, 3.25)	0.86, 7.67	0.886645	0.287976	2/0.73	0.154486	9	Weak
291	Remains, new exposure	New	33633990	Chen	2021	Biomarkers	Inflammatory biomarkers and hormones	TPOAb	High vs low	General	BrCa	5	5	519/1041	OR	Mixed	2.88 (2.03, 4.08)	2.99928e-09	2.26 (1.48, 3.45)	1.53, 5.42	3.7954	0.052371	4/3.24	0.662741	9	Weak
43	Remains, new exposure	New	32700575	Zhang	2021	Breast characteristics	Breast characteristics	Background parenchymal enhancement (BPE)	High vs normal	General	BrCa	9	9	1172/1820	OR	Unadjusted	2.91 (1.26, 6.74)	0.0126354	1.08 (0.70, 1.66)	0.18, 45.93	85.3371	0.0969096	3/0.53	0.0130285	6	Weak
44	Remains, new exposure	New	32700575	Zhang	2021	Breast characteristics	Breast characteristics	Background parenchymal enhancement (BPE)	Moderate vs normal	General	BrCa	8	8	919/6033	OR	Unadjusted	2.88 (1.52, 5.48)	0.00123402	1.71 (0.99, 2.97)	0.37, 22.52	78.2257	0.0540654	4/3.63	1	6	Weak
45	Remains, new exposure	New	32700575	Zhang	2021	Breast characteristics	Breast characteristics	Background parenchymal enhancement (BPE)	Minimal/mild vs normal	General	BrCa	10	10	1752/7440	OR	Unadjusted	1.33 (0.56, 3.18)	0.518787	5.64 (4.13, 7.71)	0.05, 35.42	95.6711	0.341578	8/9.88	NP	6	NS
158	Remains, new exposure	New	34638289	Mokhtary	2021	Breast characteristics	Breast characteristics	Breast density changes over time	Increased breast density vs no change	General	BrCa	4	9	NR/3466613	HR	Mixed	1.61 (1.33, 1.96)	9.89871e-07	1.31 (1.23, 1.40)	0.85, 3.05	91.077	0.58639	N/A	N/A	9	N/E
159	Remains, new exposure	New	34638289	Mokhtary	2021	Breast characteristics	Breast characteristics	Breast density changes over time	Decreased breast density vs no change	General	BrCa	4	11	NR/3466613	HR	Mixed	0.78 (0.71, 0.87)	3.77045e-06	0.83 (0.78, 0.88)	0.59, 1.05	64.6109	0.902089	N/A	N/A	9	N/E
-		OLD	30046203	Salamat	2018	Breast characteristics	Breast diseases	Benign breast disease	Proliferate without atypia vs non-proliferative	General	BrCa	20	20	NR/NR	OR	Unadjusted	1.60 (1.52, 1.67)	4.20637e-85	1.51 (1.34, 1.70)	1.52, 1.68	0	0.0100731	N/A	N/A	7	N/E
-		OLD	30046203	Salamat	2018	Breast characteristics	Breast diseases	Benign breast disease	Proliferate with atypia vs non-proliferative	General	BrCa	21	21	NR/NR	OR	Unadjusted	3.50 (3.23, 3.79)	2.89689e-207	2.72 (2.26, 3.29)	3.11, 3.95	4.57007	0.634262	N/A	N/A	7	N/E
-		OLD	20011591	Cohen	2009	Breast characteristics	Breast diseases	Breastfeeding milk supply	Insufficient vs breastfed successfully	Premenopausal	BrCa	4	4	987/2944	OR	Mixed	1.54 (0.85, 2.77)	0.151656	1.00 (0.80, 1.30)	0.13, 18.67	74.1	0.338	2/0.2	0.014	7	NS
-		OLD	20011591	Cohen	2009	Breast characteristics	Breast diseases	Breastfeeding milk supply	Insufficient vs breastfed successfully	Postmenopausal	BrCa	4	4	3287/7181	OR	Mixed	0.96 (0.83, 1.11)	0.582594	0.90 (0.80, 1.00)	0.59, 1.57	32.2	0.852	0/0.88	NP	7	NS
-		OLD	21947751	Chen	2012	Breast characteristics	Breast diseases	Nipple discharge	Bloody vs serous/clear	General	BrCa	6	6	397/1846	OR	Unadjusted	2.49 (1.26, 4.93)	0.00880275	1.68 (1.15, 2.45)	0.36, 17.13	66.1693	0.998137	3/2.45	0.693764	6	Weak
-		OLD	21947751	Chen	2012	Breast characteristics	Breast diseases	Nipple discharge	Bloody vs non-bloody	General	BrCa	8	8	583/3110	OR	Unadjusted	2.27 (1.33, 3.89)	0.00279984	1.80 (1.26, 2.57)	0.45, 11.34	77.1507	0.617474	5/4.09	0.727107	6	Weak
-		OLD	21947751	Chen	2012	Breast characteristics	Breast diseases	Nipple discharge	Bloody vs colored	General	BrCa	4	4	351/1578	OR	Unadjusted	2.00 (0.73, 5.45)	0.176826	4.27 (2.87, 6.34)	0.03, 130.13	74.2919	0.395826	1/3.58	NP	6	NS
-		OLD	21947751	Chen	2012	Breast characteristics	Breast diseases	Nipple discharge	Colored vs serous/clear	General	BrCa	3	3	136/931	OR	Unadjusted	1.34 (0.82, 2.17)	0.241442	1.25 (0.69, 2.27)	0.06, 31.15	0	0.296324	0/0.35	NP	6	NS
-		OLD	25019286	Lv	2014	Breast characteristics	Breast diseases	Radial scars	Presence vs absence	General	BrCa	5	5	2502/22792	OR	Unadjusted	1.33 (0.92, 1.93)	0.134216	1.38 (1.07, 1.79)	0.40, 4.45	72.7	0.153	3/4.2	NP	8	NS
-		OLD	25019286	Lv	2014	Breast characteristics	Breast diseases	Radial scars	Yes vs no	Women with proliferative disease without atypia	BrCa	3	3	1749/21033	OR	Unadjusted	1.28 (1.00, 1.64)	0.0515542	1.08 (0.78, 1.49)	0.14, 11.37	28.1	0.065	1/2.908	NP	8	NS
-		OLD	25019286	Lv	2014	Breast characteristics	Breast diseases	Radial scars	Yes vs no	Women with atypical hyperplasia	BrCa	3	3	1749/21033	OR	Unadjusted	1.03 (0.71, 1.50)	0.882564	1.05 (0.57, 1.93)	0.09, 11.86	0	0.267	0/2.908	NP	8	NS
-		OLD	25077380	Nie	2014	Diet and dietary supplements	Coffee, tea and beverages	Black tea	High vs low	General	BrCa	15	15	15286/1157433	OR	Unadjusted	0.97 (0.89, 1.05)	0.409517	0.99 (0.90, 1.08)	0.77, 1.22	43.6	0.934	3/0.782	0.04	8	NS
-		OLD	25784976	Wu	2015	Diet and dietary supplements	Plant-based food and their compounds	Vegetables	High vs low	Chinese	BrCa	13	13	3298/8217	OR	Unadjusted	0.77 (0.62, 0.97)	0.0234496	1.17 (0.90, 1.52)	0.37, 1.61	65.4	0.6	3/2.328	0.715	9	Weak
15	Remains, new exposure	New	36097807	Baek	2022	Environment	Air quality	Environmental waste incinerator emissions	Living vs non-living close to an incinerator	General	BrCa	4	5	NR/229717	RR	Mixed	1.00 (0.76, 1.32)	0.987964	1.13 (1.00, 1.27)	0.43, 2.32	59.8939	0.268098	N/A	N/A	11	NS
-		OLD	20582702	Jansen-van der Weide	2010	Environment	Radiation	Low-dose radiation	Exposed vs unexposed	With familial/ genetic predisposition	BrCa	7	7	8558/32023	OR	Unadjusted	0.97 (0.54, 1.76)	0.919733	1.02 (0.88, 1.18)	0.12, 8.09	96.8	0.813	2/0.41	0.06	9	NS
-		OLD	27755864	Allam	2016	Environment	Toxic chemicals	Antiperspirants	Ever regularly use vs non-use	General	BrCa	2	2	737/1466	OR	Unadjusted	0.51 (0.14, 1.83)	0.300557	0.90 (0.70, 1.10)	N/A	85.1335	N/A	1/0.25	0.233332	4	NS
-		OLD	24955316	Park	2014	Environment	Toxic chemicals	DDT exposure	Exposed vs unexposed	General	BrCa	35	37	8160/17561	OR	NR	1.03 (0.95, 1.12)	0.4966	1.07 (0.86, 1.33)	0.74, 1.43	40.9677	0.149256	5/2.54	0.106441	8	NS
-		OLD	31111206	Marsh	2019	Environment	Toxic chemicals	EtO	Exposed vs unexposed	General	BrCa	5	5	393/20286	RR	Unadjusted	0.97 (0.80, 1.18)	0.76689	0.89 (0.78, 1.01)	0.53, 1.78	62.2	0.436	1/0.438	0.368	8	NS
-		OLD	20809361	Zreik	2010	Exogenous hormones	N/A	Fertility drugs (clomiphene + gonadotropin)	Use vs non-use	General	BrCa	5	5	61/39300	RR	Mixed	1.19 (0.96, 1.47)	0.106064	1.17 (0.85, 1.62)	0.84, 1.68	0	0.744	N/A	N/A	8	NS
-		OLD	20809361	Zreik	2010	Exogenous hormones	N/A	Fertility drugs (clomiphene)	Use vs non-use	General	BrCa	12	12	6347/172727	RR	Mixed	1.08 (0.98, 1.21)	0.134885	1.02 (0.80, 1.30)	0.92, 1.28	6.95328	0.895068	N/A	N/A	8	NS
-		OLD	20809361	Zreik	2010	Exogenous hormones	N/A	Fertility drugs (other than clomiphene)	Use vs non-use	General	BrCa	17	17	12328/939019	RR	Mixed	0.95 (0.77, 1.17)	0.610618	0.50 (0.43, 0.58)	0.43, 2.08	76	0.009	N/A	N/A	8	NS
-		OLD	20809361	Zreik	2010	Exogenous hormones	N/A	Fertility drugs (unspecified)	Use vs non-use	General	BrCa	17	22	11939/180657	RR	Mixed	1.02 (0.95, 1.10)	0.516	0.95 (0.82, 1.11)	0.91, 1.15	6.1	0.275	N/A	N/A	8	NS
-		OLD	20809361	Zreik	2010	Exogenous hormones	N/A	Fertility drugs use (clomiphene)	High vs low	General	BrCa	16	16	10143/65850	RR	Mixed	1.04 (0.88, 1.23)	0.637384	1.03 (0.80, 1.40)	0.67, 1.61	36.6154	0.413518	N/A	N/A	8	NS
-		OLD	20809361	Zreik	2010	Exogenous hormones	N/A	Fertility drugs use (unspecified)	High vs low	General	BrCa	5	18	4682/48440	RR	Mixed	1.04 (0.91, 1.19)	0.562	1.00 (0.70, 1.30)	0.87, 1.25	3.5	0.363	N/A	N/A	8	NS
-		OLD	25744295	Gennari	2015	Exogenous hormones	N/A	HIT	Use vs non-use	General	BrCa	20	20	2347/NR	RR	NR	1.05 (0.96, 1.14)	0.317704	1.11 (1.02, 1.21)	0.77, 1.42	58.5	0.652	N/A	N/A	8	NS
-		OLD	23709491	Anothaisintawee	2013	Exogenous hormones	N/A	HRT	Ever vs never use	General	BrCa	80	80	113793/1760588	OR	Unadjusted	1.11 (1.04, 1.18)	0.000877233	1.38 (1.33, 1.43)	0.69, 1.79	92.815	0.0167009	40/61.26	NP	6	Suggestive
-		OLD	23709491	Anothaisintawee	2013	Exogenous hormones	N/A	OC	Ever vs never	General	BrCa	67	67	58699/478265	OR	Unadjusted	1.10 (1.02, 1.18)	0.0101551	0.85 (0.79, 0.91)	0.65, 1.87	86.369	0.0173118	24/28.2828	NP	6	Weak
-		OLD	28685080	Li	2017	Exogenous hormones	N/A	OC	Ever vs never	General	Triple-negative BrCa	7	7	8585/686305	OR	Unadjusted	1.21 (1.01, 1.46)	0.0423486	1.13 (0.94, 1.36)	0.71, 2.08	60.7518	0.490337	1/1.35	NP	5	Weak
-		OLD	29574661	Wild	2018	Family history - Consanguinity	N/A	Consanguinity	Yes vs no	Arabian	BrCa	3	3	NR/NR	OR	Unadjusted	0.81 (0.60, 1.10)	0.176069	0.91 (0.60, 1.37)	0.09, 7.75	11.3853	0.961704	N/A	N/A	4	NS
205	Remains, new exposure	New	34319018	Arafat	2021	Family history - Consanguinity	N/A	Family history of any type of cancer	Yes vs no	Palestinian	BrCa	2	2	227/492	OR	Unadjusted	2.56 (0.66, 9.98)	0.175945	1.32 (0.81, 2.17)	NA	0.886949	N/A	1/0.40	0.363401	8	NS
202	Remains, new exposure	New	35706783	Liu	2022	Family history - Consanguinity	N/A	Family history of BrCa	Yes vs no	Chinese	BrCa	8	8	5105/13136	OR	Unadjusted	2.03 (1.81, 2.26)	4.45739e-35	2.07 (1.78, 2.41)	1.67, 2.45	10.3508	0.743949	8/7.78	1	9	Convincing
203	Remains, new exposure	New	34319018	Arafat	2021	Family history - Consanguinity	N/A	Family history of BrCa	Yes vs no	Palestinian	BrCa	3	3	285/779	OR	Unadjusted	2.62 (1.08, 6.40)	0.0340813	2.82 (1.73, 4.57)	0.00, 59994.30	78.2481	0.519066	2/2.93	NP	8	Weak
-		OLD	29281867	Nindrea	2017	Family history - Consanguinity	N/A	Family history of BrCa	Yes vs no	Southeast Asian	BrCa	6	6	3195/6322	OR	Unadjusted	2.55 (1.28, 5.06)	0.00742566	2.81 (1.63, 4.86)	0.25, 26.48	82.0163	0.250304	6/6	1	3	Weak
-		OLD	31069183	Vishwakarma	2019	Family history - Consanguinity	N/A	Family history of BrCa	Yes vs no	Indian	BrCa	4	4	390/945	OR	Unadjusted	5.33 (2.90, 9.82)	7.68639e-08	3.55 (1.25, 10.08)	1.40, 20.37	0	0.190758	4/3.73	1	5	Weak
-		OLD	23400581	Kamdar	2013	Lifestyle and social factors	Sleep quality and circadian norm	Night shift work	Ever vs never	General	BrCa	8	8	8383/1243719	RR	Mixed	1.05 (1.00, 1.10)	0.0555939	1.50 (1.31, 1.72)	0.67, 2.20	75.8	0.894	N/A	N/A	8	NS
-		OLD	23400581	Kamdar	2013	Lifestyle and social factors	Sleep quality and circadian norm	Night shift work	< 8 years vs never	General	BrCa	13	13	15145/292984	RR	Mixed	1.14 (0.97, 1.32)	0.1048	1.08 (0.99, 1.18)	0.70, 1.84	78.5	0.836	2/2.805	NP	8	NS
-		OLD	23400581	Kamdar	2013	Lifestyle and social factors	Sleep quality and circadian norm	Night shift work	≥ 8 years vs never	General	BrCa	9	9	8048/278814	RR	Mixed	1.04 (0.92, 1.18)	0.505972	0.93 (0.84, 1.03)	0.75, 1.45	54.0307	0.599885	2/1.76	0.690767	8	NS
-		OLD	18187392	Ambrosone	2008	Lifestyle and social factors	Smoking	Active smoking	Ever vs never	NAT2 slow genotype carriers	BrCa	13	13	6758/14212	OR	Unadjusted	1.27 (1.14, 1.41)	1.09261e-05	1.26 (1.07, 1.48)	1.04, 1.55	13.9958	0.34958	4/5.83	NP	4	Suggestive
-		OLD	18187392	Ambrosone	2008	Lifestyle and social factors	Smoking	Active smoking	Ever vs never	NAT2 rapid genotype carriers	BrCa	13	13	6758/14212	OR	Unadjusted	1.05 (0.95, 1.17)	0.334767	1.06 (0.88, 1.29)	0.94, 1.19	0	0.790457	0/1.08	NP	4	NS
-		OLD	18187392	Ambrosone	2008	Lifestyle and social factors	Smoking	Active smoking	Ever vs never	Premenopausal, NAT2 slow genotype carriers	BrCa	11	11	6208/13093	OR	Unadjusted	1.25 (1.07, 1.45)	0.00543382	1.45 (1.05, 2.00)	1.04, 1.49	0	0.0447391	1/8.28	NP	4	Weak
-		OLD	18187392	Ambrosone	2008	Lifestyle and social factors	Smoking	Active smoking	Ever vs never	Postmenopausal, NAT2 slow genotype carriers	BrCa	11	11	6208/13093	OR	Unadjusted	1.32 (1.15, 1.51)	0.000110774	1.23 (1.02, 1.48)	1.06, 1.63	6.4589	0.734927	3/4.54	NP	4	Suggestive
-		OLD	18187392	Ambrosone	2008	Lifestyle and social factors	Smoking	Active smoking	Ever vs never	Premenopausal, NAT2 rapid genotype carriers	BrCa	11	11	6208/13093	OR	Unadjusted	1.09 (0.89, 1.35)	0.397722	1.37 (0.94, 2.00)	0.72, 1.66	18.4535	0.0624986	0/7.24	NP	4	NS
-		OLD	18187392	Ambrosone	2008	Lifestyle and social factors	Smoking	Active smoking	Ever vs never	Postmenopausal, NAT2 rapid genotype carriers	BrCa	11	11	6208/13093	OR	Unadjusted	1.06 (0.92, 1.23)	0.428581	1.01 (0.80, 1.27)	0.90, 1.26	0	0.820956	1/0.56	0.437853	4	NS
-		OLD	18187392	Ambrosone	2008	Lifestyle and social factors	Smoking	Active smoking	High packyears vs never	NAT2 slow genotype carriers	BrCa	9	9	5351/11353	OR	Unadjusted	1.44 (1.24, 1.68)	3.3059e-06	1.14 (0.87, 1.49)	1.19, 1.75	0.863405	0.120699	4/2.11	0.227952	4	Suggestive
-		OLD	18187392	Ambrosone	2008	Lifestyle and social factors	Smoking	Active smoking	High packyears vs never	NAT2 rapid genotype carriers	BrCa	9	9	5351/11353	OR	Unadjusted	1.05 (0.87, 1.26)	0.616403	0.98 (0.69, 1.38)	0.84, 1.30	0	0.0688874	0/0.49	NP	4	NS
-		OLD	18187392	Ambrosone	2008	Lifestyle and social factors	Smoking	Active smoking	Low packyears vs never	NAT2 slow genotype carriers	BrCa	9	9	5351/11353	OR	Unadjusted	1.21 (1.08, 1.35)	0.00126068	1.28 (1.08, 1.51)	1.05, 1.39	0	0.698965	1/4.65	NP	4	Weak
-		OLD	18187392	Ambrosone	2008	Lifestyle and social factors	Smoking	Active smoking	Low packyears vs never	NAT2 rapid genotype carriers	BrCa	9	9	5351/11353	OR	Unadjusted	1.07 (0.89, 1.30)	0.469065	1.06 (0.86, 1.29)	0.69, 1.66	33.415	0.63455	0/0.79	NP	4	NS
-		OLD	25928558	Jones	2015	Lifestyle and social factors	Social factors	Socioeconomic status	High vs low	General	BrCa	7	8	38171/NR	OR	Mixed	1.04 (0.85, 1.27)	0.738028	0.96 (0.84, 1.10)	0.57, 1.90	73.3057	0.729402	N/A	N/A	8	NS
-		OLD	23714093	Miao	2014	Medical history	Blood type	Blood type	A vs O	General	BrCa	14	14	8165/216458	OR	Unadjusted	1.11 (0.99, 1.25)	0.0723785	1.10 (1.01, 1.20)	0.74, 1.69	79.4	0.504	4/3.106	0.527	6	NS
-		OLD	23714093	Miao	2014	Medical history	Blood type	Blood type	A vs O	Caucasians	BrCa	7	7	4562/107703	OR	Unadjusted	1.07 (1.00, 1.14)	0.0470831	1.13 (1.02, 1.26)	0.98, 1.16	0	0.794	1/2.494	NP	6	Weak
-		OLD	23714093	Miao	2014	Medical history	Blood type	Blood type	B vs O	General	BrCa	14	14	5234/147878	OR	Unadjusted	0.99 (0.91, 1.08)	0.839725	0.98 (0.85, 1.13)	0.81, 1.22	25.8	0.662	0/0.768	NP	6	NS
-		OLD	23714093	Miao	2014	Medical history	Blood type	Blood type	AB vs O	General	BrCa	14	14	4545/126991	OR	Unadjusted	1.04 (0.88, 1.23)	0.638767	1.10 (0.88, 1.38)	0.65, 1.67	45.4	0.826	3/2.072	0.45	6	NS
-		OLD	23714093	Miao	2014	Medical history	Blood type	Rhesus factor	Rh+ vs Rh-	General	BrCa	3	3	1280/3688	OR	Unadjusted	0.95 (0.67, 1.35)	0.769332	0.93 (0.70, 1.23)	0.02, 38.81	57.6	0.446	0/0.285	NP	6	NS
-		OLD	30881121	Li	2019	Medical history	Cardiometabolic diseases	Myocardial infarction	Yes vs no	General	BrCa	3	3	NR/78477	OR	Mixed	0.94 (0.86, 1.04)	0.222481	1.00 (0.90, 1.10)	0.38, 2.34	39.9242	0.0068096	N/A	N/A	10	NS
280	Remains, replaces an old exposure	New	36313770	Han	2022	Medical history	Endocrine and autoimmune diseases	Autoimmune thyroiditis	Yes vs no	General	BrCa	5	5	8054/15901	OR	Unadjusted	2.56 (1.95, 3.37)	1.51576e-11	2.68 (1.74, 4.14)	1.64, 3.99	0	0.997301	N/A	N/A	10	N/E
281	Remains, replaces an old exposure	New	36313770	Han	2022	Medical history	Endocrine and autoimmune diseases	Goitre	Yes vs no	General	BrCa	5	5	7957/15825	OR	Unadjusted	2.13 (1.19, 3.79)	0.0104895	1.00 (0.76, 1.31)	0.27, 16.70	80.615	0.0166861	4/0.25	3e-05	10	Weak
282	Remains, replaces an old exposure	New	32762667	Wang	2020	Medical history	Endocrine and autoimmune diseases	Hypothyroidism	Yes vs no	General	BrCa	19	19	NR/470559	OR	Unadjusted	0.94 (0.83, 1.05)	0.274308	0.94 (0.88, 1.00)	0.66, 1.33	68.4858	0.892301	N/A	N/A	9	NS
-		OLD	27668199	Shobeiri	2016	Medical history	Endocrine and autoimmune diseases	Polycystic ovary syndrome	Yes vs no	General	BrCa	8	8	NR/288534	OR	Mixed	1.20 (0.99, 1.44)	0.0573031	1.10 (0.80, 1.40)	0.95, 1.51	0	0.715505	N/A	N/A	9	NS
48	Remains, new exposure	New	32704306	Khatami	2020	Medical history	Infectious diseases	Bovine leukemia virus	Exposed vs unexposed	General	BrCa	9	9	826/1724	OR	Unadjusted	2.57 (1.45, 4.56)	0.00124057	1.01 (0.65, 1.58)	0.36, 18.21	82.8111	0.235452	6/0.45	1.17315e-06	10	Weak
-		OLD	31342783	Farahmand	2019	Medical history	Infectious diseases	EBV	Exposed vs unexposed	General	BrCa	30	30	3346/5365	OR	Unadjusted	4.54 (2.88, 7.17)	7.66922e-11	1.03 (0.81, 1.30)	0.69, 29.90	70.9393	2.58916e-08	12/1.48	7.25492e-09	7	Suggestive
-		OLD	31741879	Ren	2019	Medical history	Infectious diseases	HPV	Exposed vs unexposed	General	BrCa	37	37	3607/5335	OR	Unadjusted	6.21 (4.30, 8.97)	2.25658e-22	3.00 (1.99, 4.52)	1.46, 26.38	47.7249	0.00266606	21/29.01	NP	10	Highly suggestive
-		OLD	24936218	Wang	2014	Medical history	Infectious diseases	MMTV-LV	Exposed vs unexposed	Western and African	BrCa	12	13	877/1474	OR	Unadjusted	12.67 (8.34, 19.26)	1.22949e-32	8.38 (3.62, 19.37)	7.88, 20.39	0	0.388863	7/9.84	NP	7	Weak
323	Remains, new exposure	New	33079703	Shamshirian	2020	Medical history	Other factors	Genital surgery	Yes vs no	Iranian	BrCa	2	2	280/560	OR	Unadjusted	2.83 (1.43, 5.59)	0.0027991	3.97 (2.92, 10.33)	NA	0.546417	N/A	2/2.00	1	10	Weak
241	Remains, new exposure	New	32852591	Luan	2020	Medical history	Other factors	Radiation from radiographs	Yes vs no	General	BrCa	3	3	3092/NR	OR	Unadjusted	1.19 (1.04, 1.37)	0.0105352	1.18 (1.01, 1.33)	0.49, 2.89	0	0.0125044	N/A	N/A	10	Weak
242	Remains, new exposure	New	34820683	Nappi	2022	Medical history	Other factors	Radioactive iodine therapy	Treated vs no treated	Patients with differentiated thyroid cancer	BrCa	5	5	27086/52132	RR	Unadjusted	0.95 (0.75, 1.20)	0.680574	0.85 (0.75, 0.97)	0.46, 1.97	68.5448	0.846744	1/3.39	NP	10	NS
289	Remains, new exposure	New	33633990	Chen	2021	Medical history	Other factors	Thyroid cancer	Yes vs no	General	BrCa	5	5	5201/34178	OR	Mixed	1.28 (1.15, 1.42)	9.60506e-06	1.42 (1.16, 1.72)	1.07, 1.52	0	0.648039	2/1.81	1	9	Suggestive
-		OLD	22865296	Du	2012	Medication	Antidiabetic	Insulin analogues	Use vs non-use	General	BrCa	6	6	622/207065	RR	Unadjusted	1.05 (0.59, 1.89)	0.866768	1.63 (1.12, 2.37)	0.16, 7.06	84.3	0.993	4/2.966	0.448	4	NS
-		OLD	23284776	Tang	2012	Medication	Antidiabetic	Insulin glargine	Use vs non-use	Type 2 diabetes mellitus	BrCa	7	7	NR/NR	OR	Mixed	1.02 (0.69, 1.52)	0.919436	1.03 (0.83, 1.27)	0.29, 3.61	82.5	0.892	N/A	N/A	11	NS
-		OLD	25589172	de Pedro	2015	Medication	NSAIDs	COX-2 inhibitors	Use vs non-use	General	BrCa	5	9	43642/323828	OR	Unadjusted	0.85 (0.74, 0.98)	0.0257649	0.86 (0.81, 0.91)	0.54, 1.35	91.4	0.393	5/7.014	NP	5	Weak
-		OLD	25589172	de Pedro	2015	Medication	NSAIDs	NSAIDs	Use vs non-use	General	BrCa	33	33	91755/895721	RR	Unadjusted	0.86 (0.81, 0.91)	1.12267e-07	0.86 (0.81, 0.91)	0.64, 1.15	87.2	0.021396	20/24.08	NP	5	Highly suggestive
-		OLD	14588079	González-Pérez	2003	Medication	NSAIDs	NSAIDs (non-aspirin)	Use vs non-use	General	BrCa	5	5	13043/276396	RR	NR	0.86 (0.73, 1.00)	0.0511897	0.79 (0.66, 0.95)	0.54, 1.35	47.8	0.209	N/A	N/A	4	NS
283	Remains, replaces an old exposure	New	32762667	Wang	2020	Medication	Other medications	Thyroid replacement treatment	Use vs non-use	General	BrCa	10	10	NR/303050	OR	Unadjusted	0.88 (0.72, 1.09)	0.240028	0.99 (0.92, 1.07)	0.47, 1.65	77.0499	0.671968	N/A	N/A	9	NS
-		OLD	31069183	Vishwakarma	2019	Reproductive history and preganancy	Age at prengancy	Age at first pregnancy	> 25 vs < 25 years	Indian	BrCa	7	7	3542/8182	OR	Unadjusted	1.57 (1.37, 1.81)	1.23e-10	1.75 (1.47, 2.08)	1.21, 2.04	14.6	0.766	4/6.514	NP	5	Convincing
38	Remains, new exposure	New	32740168	Wu	2020	Reproductive history and preganancy	Age at prengancy	Age at last birth	High vs low	General	BrCa	14	14	NR/1314005	RR	Mixed	1.22 (1.04, 1.42)	0.0119534	1.17 (1.08, 1.27)	0.75, 1.97	65.8698	0.26045	N/A	N/A	7	Weak
328	Remains, new exposure	New	33079703	Shamshirian	2020	Reproductive history and preganancy	Age at prengancy	Age at full-term pregnancy	Between 20 to 24	Iranian	BrCa	2	2	NR/NR	OR	Unadjusted	2.01 (1.37, 2.94)	0.000375285	1.82 (1.17, 2.84)	NA	0	N/A	N/A	N/A	10	N/E
329	Remains, new exposure	New	33079703	Shamshirian	2020	Reproductive history and preganancy	Age at prengancy	Age at full-term pregnancy	Between 25 to 29	Iranian	BrCa	4	4	NR/NR	OR	Unadjusted	2.12 (1.25, 3.61)	0.00548122	2.41 (1.37, 4.22)	0.35, 12.78	34.3318	0.617182	N/A	N/A	10	Weak
330	Remains, new exposure	New	33079703	Shamshirian	2020	Reproductive history and preganancy	Age at prengancy	Age at full-term pregnancy	At 30	Iranian	BrCa	3	3	NR/NR	OR	Unadjusted	3.39 (1.93, 5.96)	2.13191e-05	3.53 (1.73, 7.18)	0.09, 130.90	0	0.315453	N/A	N/A	10	N/E
-		OLD	29504989	Deng	2017	Reproductive history and preganancy	Abortion	Induced abortion	Ever vs never	General	BrCa	25	25	28278/69061	OR	Unadjusted	1.08 (0.98, 1.19)	0.104474	0.75 (0.68, 0.83)	0.70, 1.67	79.8	0.216	9/21.874	NP	11	NS
-		OLD	29504989	Deng	2017	Reproductive history and preganancy	Abortion	Induced abortion	Ever vs never	Parous	BrCa	10	10	6862/17505	OR	Unadjusted	1.11 (1.01, 1.23)	0.0351548	0.98 (0.84, 1.15)	0.87, 1.42	34.9	0.489	2/0.556	0.103	11	Weak
-		OLD	29504989	Deng	2017	Reproductive history and preganancy	Abortion	Induced abortion	Ever vs never	Parous and nulliparous	BrCa	19	19	8386/21077	OR	Unadjusted	1.09 (1.00, 1.19)	0.0486415	0.98 (0.84, 1.15)	0.89, 1.34	22.6	0.99	2/1.018	0.271	11	Weak
-		OLD	29504989	Deng	2017	Reproductive history and preganancy	Abortion	Induced abortion	1 time vs never	General	BrCa	8	8	NR/NR	OR	Unadjusted	1.04 (0.90, 1.19)	0.616574	1.29 (1.03, 1.61)	0.70, 1.54	57	0.78	N/A	N/A	11	NS
-		OLD	29504989	Deng	2017	Reproductive history and preganancy	Abortion	Induced abortion	1 or ≥ 2 times vs never	General	BrCa	16	16	NR/NR	OR	Unadjusted	1.05 (0.94, 1.17)	0.423052	0.98 (0.78, 1.23)	0.71, 1.55	59.9	0.803	N/A	N/A	11	NS
-		OLD	29504989	Deng	2017	Reproductive history and preganancy	Abortion	Induced abortion	≥ 2 times vs never	General	BrCa	8	8	NR/NR	OR	Unadjusted	1.06 (0.86, 1.31)	0.574192	1.06 (0.82, 1.37)	0.56, 2.00	66.6	0.77	N/A	N/A	11	NS
-		OLD	29504989	Deng	2017	Reproductive history and preganancy	Abortion	Induced abortion (at age < 30 years)	Ever vs never	General	BrCa	3	3	NR/NR	OR	Unadjusted	1.05 (0.88, 1.26)	0.586631	1.13 (0.89, 1.44)	0.33, 3.35	0	0.799	N/A	N/A	11	NS
-		OLD	29504989	Deng	2017	Reproductive history and preganancy	Abortion	Induced abortion (at age ≥ 30 years)	Ever vs never	General	BrCa	3	3	NR/NR	OR	Unadjusted	1.21 (0.86, 1.68)	0.275031	1.06 (0.79, 1.43)	0.05, 31.97	41.6	0.748	N/A	N/A	11	NS
-		OLD	24272196	Huang	2013	Reproductive history and preganancy	Abortion	Induced/ spontaneous abortion	Ever vs never	Chinese	BrCa	20	20	9459/20880	OR	Unadjusted	1.51 (1.32, 1.74)	4.7872e-09	1.62 (1.44, 1.82)	0.87, 2.64	78.1	0.496	11/16.343	NP	8	Highly suggestive
-		OLD	31069183	Vishwakarma	2019	Reproductive history and preganancy	Menarche, menopause	Age at menopause	≥ 50 vs < 50 years	Indian	BrCa	15	15	7520/15912	OR	Unadjusted	1.35 (1.13, 1.62)	0.000990922	1.09 (0.97, 1.23)	0.69, 2.65	83.5209	0.829462	5/1.81	0.0272724	5	Suggestive
-		OLD	31069183	Vishwakarma	2019	Reproductive history and preganancy	Menarche, menopause	Menopausal status	Pre- vs post- menopausal	Indian	BrCa	6	6	2978/6334	OR	Unadjusted	2.86 (1.90, 4.32)	5.22485e-07	2.64 (1.96, 3.56)	0.81, 10.14	69.0457	0.310662	5/5.9	NP	5	Highly suggestive
-		OLD	29281867	Nindrea	2017	Reproductive history and preganancy	Menarche, menopause	Menopausal status	Pre- vs post- menopausal	Southeast Asian	BrCa	2	2	2189/4390	OR	Unadjusted	1.45 (1.27, 1.65)	4.91721e-08	1.45 (1.22, 1.71)	N/A	0	N/A	2/2	1	3	Highly suggestive
1	Remains, new exposure	New	35718766	Najdi	2022	Reproductive history and preganancy	Non-hormonal birth control	Tubal ligation	Yes vs no	General	BrCa	11	11	NR/NR	RR	Mixed	1.00 (0.93, 1.07)	0.926221	0.99 (0.97, 1.01)	0.83, 1.20	65.0216	0.831995	N/A	N/A	9	NS
-		OLD	29281867	Nindrea	2017	Reproductive history and preganancy	Parity and breastfeeding	Parity	Nulliparous vs multiparous	Southeast Asian	BrCa	3	3	973/4361	OR	Unadjusted	1.85 (1.47, 2.32)	1.59352e-07	1.52 (1.10, 2.10)	0.31, 10.88	13.9	0.434	3/2.643	1	3	Weak
-		OLD	31069183	Vishwakarma	2019	Reproductive history and preganancy	Parity and breastfeeding	Parity	Nulliparous vs multiparous	Indian	BrCa	11	11	5538/12303	OR	Unadjusted	1.58 (1.21, 2.06)	0.000706508	1.05 (0.81, 1.36)	0.73, 3.42	59.3	0.052	4/0.802	0.006	5	Suggestive
-		OLD	21947682	Kim	2011	Reproductive history and preganancy	Parity and breastfeeding	Twin pregnancy	Ever vs never	General	BrCa	17	17	33261/176471	HR	NR	0.94 (0.87, 1.02)	0.127075	0.88 (0.78, 0.99)	0.73, 1.21	49.9309	0.949538	4/9.06	NP	7	NS
-		OLD	23240638	Kim	2012	Reproductive history and preganancy	Pregnancy complications	Pregnancy-induced hypertension	Yes vs no	Western	BrCa	7	7	8824/21350	OR	NR	0.84 (0.66, 1.06)	0.135916	0.73 (0.58, 0.91)	0.43, 1.63	58.1	0.605	N/A	N/A	4	NS
240	Remains, new exposure	New	36285976	Thalob	2022	Reproductive history and preganancy	Other	Sex of the Firstborn Child	Male vs female	General	BrCa	5	5	9909/1139066	OR	Unadjusted	0.99 (0.95, 1.03)	0.502549	0.99 (0.93, 1.05)	0.93, 1.05	0	0.493641	N/A	N/A	10	NS

## Sheet: Article Information
	Non-genetic factors and breast cancer: an umbrella review of meta-analyses
	Anneza Yiallourou 1, Katerina Pantavou 1, Georgios Markozannes 2,3, Antonis Pilavas 1, Andrea Georgiou 1, Andria Hadjikou 1,
	Mary Economou 1, Neophytos Christodoulou 4, Konstantinos Letsos 1, Elina Khattab 1, Chrystalleni Kossyva 1, Maria Constantinou 1,
	Melanie Theodoridou 1, Daniele Piovani 5,6, Konstantinos Κ. Tsilidis 2,3, Stefanos Bonovas 5,6, Georgios K. Nikolopoulos 1
	1 Medical School, University of Cyprus, Nicosia 1678, Cyprus
	2 Department of Epidemiology and Biostatistics, School of Public Health, Imperial College London, London SW7 2AZ, UK
	3 Department of Hygiene and Epidemiology, University of Ioannina School of Medicine, Ioannina 45110, Greece
	4 Royal Papworth Hospital, Papworth Rd, Trumpington, Cambridge, CB2 0AY, UK
	5 Department of Biomedical Sciences, Humanitas University, Milan 20072, Italy
	6 IRCCS Humanitas Research Hospital, Milan 20089, Italy
	List of supplmental tables
	Table S1: List of excluded studies with reason
	Table S2: Evidence grading of the 781 meta-analyses investigating the associations between non-genetic exposures and breast cancer risk or mortality.
	Table S3: Description of the 114 meta-analyses investigating the associations between non-genetic exposures and breast cancer risk or mortality based on meta-analses with unadjusted/mixed estimates.
	Table S4: AMSTAR* quality assessment of the publications included in the umbrella review.

## Sheet: Table S1
	Table S1: List of excluded studies with reason
	Study ID (PMID/doi/ISSN/ISBN)	Title	Year	Exclusion reason
	1309434	Increased catechol estrogen metabolism as a risk factor for nonfamilial breast cancer	1992	No systematic review/meta-analysis
	1404715	The Postmenopausal Estrogen/Breast Cancer Controversy	1992	No systematic review/meta-analysis
	1408943	Fruit, vegetables, and cancer prevention: a review of the epidemiological evidence	1992	No systematic review/meta-analysis
	1420854	Atypical hyperplasia and breast cancer risk: a critique	1992	Superseded
	1530988	Menopausal hormone replacement therapy and breast cancer: A meta-analysis	1992	Study-specific data not available
	1532349	The risk of breast cancer associated with mammographic parenchymal patterns: a meta-analysis of the published literature to examine the effect of method of classification	1992	Superseded
	1533760	Estrogen replacement therapy and risk of breast cancer: results of two meta-analyses	1992	Letter/editorial/commentary/reply/book chapter
	1534994	Oral contraceptive use and breast cancer risk: a meta-analysis of variations with age at diagnosis, parity and total duration of oral contraceptive use	1992	Study-specific data not available
	1534994	Oral contraceptive use and breast cancer risk: a metaβ€analysis of variations with age at diagnosis, parity and total duration of oral contraceptive use	1992	Duplicate
	1736053	Sex steroid hormones and breast cancer: Is there a link with oral contraceptives and hormone replacement therapy?	1992	Study-specific data not available
	1824675	Menopausal estrogen replacement therapy and breast cancer	1991	Superseded
	1826136	A meta-analysis of the effect of estrogen replacement therapy on the risk of breast cancer	1991	Study-specific data not available
	1830968	Oral contraceptives and breast cancer. A meta-analysis	1991	Study-specific data not available
	1833348	A meta-analysis of cancer incidence in United States and Canadian native populations	1991	Study-specific data not available
	1839301	[Oral contraceptives and breast cancer: analysis of the statistical power of the association]	1991	Not in English
	1880862	A meta-analysis of estrogen replacement and breast cancer	1991	Letter/editorial/commentary/reply/book chapter
	2145231	Age at first birth, parity and risk of breast cancer: a meta-analysis of 8 studies from the Nordic countries	1990	No systematic review/meta-analysis
	2146449	Alcohol consumption and breast cancer	1990	No systematic review/meta-analysis
	2147122	Oral contraceptives and breast cancer review and metaβ€analysis	1990	Superseded
	2156081	Dietary factors and risk of breast cancer: combined analysis of 12 case-control studies	1990	Duplicate
	2156081	Dietary factors and risk of breast cancer: Combined analysis of 12 case - control studies	1990	Study-specific data not available
	2170823	Risks of estrogens and progestogens	1990	No systematic review/meta-analysis
	2909777	Meta-analysis of alcohol and risk of breast cancer	1989	Letter/editorial/commentary/reply/book chapter
	3195562	Risk factors for breast cancer: pooled results from three Italian case-control studies	1988	Study-specific data not available
	3392790	A Meta-analysis of Alcohol Consumption in Relation to Risk of Breast Cancer	1988	No systematic review/meta-analysis
	3834350	Cancer incidence in Japanese in Japan, Hawaii, and western United States	1985	No systematic review/meta-analysis
	7718738	Abortion and breast cancer risk in seven countries	1995	Pooled analysis
	7724116	Net effect of oral contraceptive use on the risk of cancer in women in the United States	1995	No systematic review/meta-analysis
	7742399	A meta-analysis of body mass index and risk of premenopausal breast cancer	1995	Study-specific data not available
	7861575	Depot medroxyprogesterone acetate and breast cancer. A pooled analysis of the World Health Organization and New Zealand studies	1995	Pooled analysis
	7918811	Breast cancer risk and duration of estrogen use: the role of study design in meta-analysis	1994	Study-specific data not available
	8113830	Alcoholic beverages and breast cancer: Some observations on published case-control studies	1994	No systematic review/meta-analysis
	8123780	Alcoholic beverage consumption in relation to risk of breast cancer: meta-analysis and review	1994	Study-specific data not available
	8191445	Alcohol and risk of breast cancer. Studies published between 1988 and 1993	1994	Not in English
	8353053	A meta-analysis of studies of dietary fat and breast cancer risk	1993	Superseded
	8436428	Review article: epidemiology of male breast cancer. A meta-analysis of published case-control studies and discussion of selected aetiological factors	1993	Male or mixed BrCa
	8436428	Review article: Epidemiology of male breast cancer. A metaβ€analysis of published caseβ€control studies and discussion of selected aetiological factors	1993	Duplicate
	8452064	Do oral contraceptive agents affect the risk of breast cancer? A meta-analysis of the case-control reports	1993	Study-specific data not available
	8498430	Hormone replacement therapy and risk of breast cancer: results from epidemiologic studies	1993	Study-specific data not available
	8538706	Cohort studies of fat intake and the risk of breast cancer--a pooled analysis	1996	Pooled analysis
	8541710	Alcohol and breast cancer: is there a conclusion?	1995	No systematic review/meta-analysis
	8571057	[Oral contraception and risk of cancer. Epidemiological aspects of breast and gynecological cancers]	1995	Not in English
	8628131	Meta-analysis of alcohol and all-cause mortality: a validation of NHMRC recommendations	1996	Outcome not of interest
	8656904	Breast cancer and hormonal contraceptives: collaborative reanalysis of individual data on 53 297 women with breast cancer and 100 239 women without breast cancer from 54 epidemiological studies	1996	No systematic review/meta-analysis
	8874363	Oral contraceptives and breast cancer	1996	Letter/editorial/commentary/reply/book chapter
	8944853	Induced abortion as an independent risk factor for breast cancer: A comprehensive review and meta-analysis	1996	Superseded
	8991901	[Hormonal replacement therapy in menopause and the risk of breast cancer]	1996	Not in English
	9085386	Olive oil and human cancer: An assessment of the evidence	1997	No systematic review/meta-analysis
	9180149	Family history and the risk of breast cancer: a systematic review and meta-analysis	1997	Study-specific data not available
	9180149	Family history and the risk of breast cancer: A systematic review and meta-analysis	1997	Duplicate
	9216564	Fat, caloric intake, and obesity: lifestyle risk factors for breast cancer	1997	No systematic review/meta-analysis
	9328561	Induced abortion as an independent risk factor for breast cancer	1997	Letter/editorial/commentary/reply/book chapter
	9480365	Alcohol and breast cancer in women: a pooled analysis of cohort studies	1998	Pooled analysis
	9589426	Whole-grain intake and cancer: an expanded review and meta-analysis	1998	Study-specific data not available
	9589426	Whole grain intake and cancer: An expanded review and meta analysis	1998	Duplicate
	9589426	Whole-grain intake and cancer: an expanded review and meta-analysis	1998	Duplicate
	9611612	Hormone replacement therapy, heart disease, and other considerations	1998	Study-specific data not available
	9665108	Linoleic acid intake and cancer risk: A review and meta-analysis	1998	Study-specific data not available
	10088613	Dietary fat, serum estrogen levels, and breast cancer risk: a multifaceted story	1999	Letter/editorial/commentary/reply/book chapter
	10101590	Understanding meta-analysis in cancer epidemiology: dietary fat and breast cancer	1999	Pooled analysis
	10213546	Breast cancer and hormone replacement therapy: collaborative reanalysis of data from 51 epidemiological studies of 52,705 women with breast cancer and 108,411 women without breast cancer. Collaborative Group on Hormonal Factors in Breast Cancer	1997	Pooled analysis
	10231160	Calculation of population attributable risk for alcohol and breast cancer (United States)	1999	No systematic review/meta-analysis
	10469759	Re: Meta-analysis: dietary fat intake, serum estrogen levels, and the risk of breast cancer	1999	Letter/editorial/commentary/reply/book chapter
	10479225	Mortality in vegetarians and nonvegetarians: detailed findings from a collaborative analysis of 5 prospective studies	1999	No systematic review/meta-analysis
	10519468	Psychosocial factors and the development of breast cancer: a meta-analysis	1999	Outcome not of interest
	10555529	Mortality in vegetarians and non-vegetarians: a collaborative analysis of 8300 deaths among 76,000 men and women in five prospective studies	1998	No systematic review/meta-analysis
	10620640	Re: Meta-analysis: dietary fat intake, serum estrogen levels, and the risk of breast cancer	2000	Letter/editorial/commentary/reply/book chapter
	10716165	Cancer incidence and mortality among flight personnel: A meta-analysis	2000	Study-specific data not available
	10738129	Meta-analysis of studies on breast cancer risk and diet: the role of fruit and vegetable consumption and the intake of associated micronutrients	2000	Study-specific data not available
	10790907	Exploring the dose-response relationship between alcohol consumption and the risk of several alcohol-related conditions: a meta-analysis	1999	Study-specific data not available
	10972524	Breastfeeding and risk of breast cancer: A meta-analysis of published studies	2000	Duplicate
	11010950	Garlic consumption and cancer prevention: meta-analyses of colorectal and stomach cancers	2000	Outcome not of interest
	11094609	[Hormone replacement therapy in menopause and risk of breast cancer]	2000	Duplicate
	11094609	Hormone replacement therapy and risk of breast cancer	2000	Not in English
	11113065	Very high risk of cancer in familial Peutz-Jeghers syndrome	2000	Study-specific data not available
	11169969	Overweight as an avoidable cause of cancer in Europe	2001	Superseded
	11176915	Intake of fruits and vegetables and risk of breast cancer: a pooled analysis of cohort studies	2001	No systematic review/meta-analysis
	11177160	Evaluation of the benefits and risks of hormone replacement therapy	2000	No systematic review/meta-analysis
	11335807	Breast implants and cancer: Causation, delayed detection, and survival	2001	Superseded
	11336469	Breast cancer and NSAID use: a meta-analysis	2001	Superseded
	11348398	Alcohol Drinking and Risk of Breast Cancer	2000	No systematic review/meta-analysis
	11465967	Antihypertensive therapy and the risk of malignancies	2001	Study-specific data not available
	11484800	Is there an association between passive smoking and breast cancer?	2000	Superseded
	11590087	Exploring the relation of alcohol consumption to risk of breast cancer	2001	Study-specific data not available
	11742491	A meta-analysis of alcohol drinking and cancer risk	2001	Study-specific data not available
	11854659	Hormone replacement therapy and the risk of death from breast cancer: A systematic review	2002	Superseded
	11876489	Vegetables, fruit, antioxidants and cancer: A review of Italian studies	2001	Study-specific data not available
	11910703	Alcohol consumption and the risk of cancer: a meta-analysis	2001	Study-specific data not available
	11914299	Meat and dairy food consumption and breast cancer: a pooled analysis of cohort studies	2002	Study-specific data not available
	11959894	Endogenous sex hormones and breast cancer in postmenopausal women: reanalysis of nine prospective studies	2002	Pooled analysis
	12041881	Smoking and breast cancer: A meta-analysis	2001	Superseded
	12186605	Postmenopausal hormone replacement therapy: Scientific review	2002	No systematic review/meta-analysis
	12439712	Alcohol, tobacco and breast cancer--collaborative reanalysis of individual data from 53 epidemiological studies, including 58,515 women with breast cancer and 95,067 women without the disease	2002	Pooled analysis
	12544786	Long-term physical and psychological health consequences of induced abortion: Review of the evidence	2003	No systematic review/meta-analysis
	12654410	Systematic review of the epidemiologic and trial evidence of an association between antidepressant medication and breast cancer	2003	No systematic review/meta-analysis
	12677142	Rating the Risk Factors for Breast Cancer	2003	No systematic review/meta-analysis
	12725422	Exposures in childhood, adolescence and early adulthood and breast cancer risk: a systematic review of the literature	2003	No systematic review/meta-analysis
	12734058	A meta-analysis of published literature on waist-to-hip ratio and risk of breast cancer	2002	Study-specific data not available
	12792123	Use of antidepressant medications and the possible association with breast cancer risk: A review	2003	No systematic review/meta-analysis
	12916817	Central obesity and breast cancer risk: A systematic review	2003	Superseded
	12928347	Body mass index, serum sex hormones, and breast cancer risk in postmenopausal women	2003	No systematic review/meta-analysis
	12930209	The relationship of average volume of alcohol consumption and patterns of drinking to burden of disease: An overview	2003	No systematic review/meta-analysis
	12936950	Epidemiologic evidence of the protective effect of fruit and vegetables on cancer risk	2003	Study-specific data not available
	12975021	[Comprehensive evaluation and trend prediction of risk factors on breast cancer]	2003	Not in English
	14588079	Effects of non-steroidal anti-inflammatory drugs on cancer sites other than the colon and rectum: A metal-analysis	2003	Duplicate
	14601065	The association between stressful life events and breast cancer risk: a meta-analysis	2003	Study-specific data not available
	14639129	Environmental exposure to polychlorinated biphenyls (PCBs) and breast cancer: A systematic review of the epidemiological evidence	2003	No systematic review/meta-analysis
	14706912	[Hormone replacement therapy in menopause and risk of breast cancer]	2003	Not in English
	14754575	Dichlorodiphenyldichloroethane burden and breast cancer risk: a meta-analysis of the epidemiologic evidence	2004	Superseded
	15020172	Predictors of perceived breast cancer risk and the relation between perceived risk and breast cancer screening: A meta-analytic review	2004	No systematic review/meta-analysis
	15036487	Variability of breast cancer risk in observational studies of hormone replacement therapy: A meta-regression analysis	2004	Study-specific data not available
	15066364	A meta-analysis of alcohol consumption and the risk of 15 diseases	2004	Study-specific data not available
	15075782	Physical activity in adolescence and young adulthood and breast cancer risk: A quantitative review	2004	Superseded
	15110491	Insulin-like growth factor (IGF)-I, IGF binding protein-3, and cancer risk: Systematic review and meta-regression analysis	2004	Superseded
	15197785	Insulin-like growth factor (IGF)-I and IGF-binding protein 3 and the risk of premenopausal breast cancer: A meta-analysis of literature	2004	Superseded
	15226777	Smoking before the birth of a first child is not associated with increased risk of breast cancer: findings from the British Women's Heart and Health Cohort Study and a meta-analysis	2004	No systematic review/meta-analysis
	15482626	Mediterranean diet and cancer	2004	No systematic review/meta-analysis
	15563775	Age-specific interval breast cancers in New South Wales and meta-analysis of studies of women aged 40-49 years	2004	Outcome not of interest
	15723358	IGF-I, IGF binding protein-3 and breast cancer risk: comparison of 3 meta-analyses	2005	Letter/editorial/commentary/reply/book chapter
	15798082	Soy protein isolate and protection against cancer	2005	Study-specific data not available
	15798082	Soy Protein Isolate and Protection Against Cancer	2005	Duplicate
	15900297	An overview of menopausal oestrogen-progestin hormone therapy and breast cancer risk	2005	Superseded
	15905898	Risk factors for breast cancer: a systematic review of studies with female samples among the general population in Brazil	2005	No systematic review/meta-analysis
	15905898	Risk factors for breast cancer: a systematic review of studies with female samples among the general population in Brazil	2005	Duplicate
	15911927	The effects of green tea consumption on incidence of breast cancer and recurrence of breast cancer: A systematic review and meta-analysis	2005	Superseded
	16084719	Night work and breast cancer risk: A systematic review and meta-analysis	2005	Superseded
	16100645	Breast cancer and abortion	2005	Letter/editorial/commentary/reply/book chapter
	16150812	Menopausal hormone therapy and risk of breast cancer: a meta-analysis of epidemiological studies and randomized controlled trials	2005	Superseded
	16150812	Menopausal hormone therapy and risk of breast cancer: A meta-analysis of epidemiological studies and randomized controlled trials	2005	Duplicate
	16184163	Alcohol consumption and the risk for disease. Is there a dose-risk relationship between alcohol and disease?	2005	No systematic review/meta-analysis
	16204694	Breast-feeding and cancer: The Boyd Orr cohort and a systematic review with meta-analysis	2005	Superseded
	16207684	The role of dietary factors in cancer prevention: Beyond fruits and vegetables	2005	No systematic review/meta-analysis
	16260689	Can statin therapy reduce the risk of breast cancer?	2005	No systematic review/meta-analysis
	16260694	Use of statins and breast cancer: A meta-analysis of seven randomized clinical trials and nine observational studies	2005	Superseded
	16278604	Breast cancer risk: is postmenopausal hormone therapy ever safe?	2005	Letter/editorial/commentary/reply/book chapter
	16278609	Postmenopausal hormone therapy and breast cancer: A systematic review and meta-analysis	2005	Superseded
	16311246	Green tea, black tea and breast cancer risk: A meta-analysis of epidemiological studies	2006	Superseded
	16391219	Statins and cancer risk: A meta-analysis	2006	Study-specific data not available
	16417424	Cancer incidence among female flight attendants: a meta-analysis of published data	2006	Outcome not of interest
	16432834	Accumulating evidence on passive and active smoking and breast cancer risk	2006	Letter/editorial/commentary/reply/book chapter
	16434631	Effects of omega-3 fatty acids on cancer risk: A systematic review	2006	No systematic review/meta-analysis
	16526414	Dairy products and breast cancer risk: A review of the literature	2005	No systematic review/meta-analysis
	16526415	Phytoestrogens and the risk of breast cancer: A review of the literature	2005	No systematic review/meta-analysis
	16570048	Adiponectin and cancer: A systematic review	2006	No systematic review/meta-analysis
	16595782	Meta-analysis of soy intake and breast cancer risk	2006	Superseded
	16611204	The risk of breast, endometrial and ovarian cancer in users of hormonal preparations	2006	No systematic review/meta-analysis
	16706942	Incidence of cancer among female flight attendants: A meta-analysis	2006	Study-specific data not available
	16766567	Tobacco smoking and breast cancer risk: An evaluation based on a systematic review of epidemiological evidence among the japanese population	2006	No systematic review/meta-analysis
	16783604	Meta-analysis of studies of alcohol and breast cancer with consideration of the methodological issues	2006	No systematic review/meta-analysis
	16984979	Second malignancy risk associated with treatment of Hodgkin's lymphoma: Meta-analysis of the randomised trials	2006	Meta-analysis of RCTs
	17018436	Lack of association between Hashimoto thyroiditis and breast cancer: a quantitative research synthesis	2002	Study-specific data not available
	17027075	The association between exposure to environmental tobacco smoke and breast cancer: A review by the California Environmental Protection Agency	2007	No systematic review/meta-analysis
	17050342	Environmental tobacco smoke exposure and risk of breast cancer in nonsmoking women: A review with meta-analyses	2006	Superseded
	17081916	Hormonal therapy for menopause and breast-cancer risk by histological type: a cohort study and meta-analysis	2006	No systematic review/meta-analysis
	17123326	Adolescent physical activity and health: a systematic review	2006	No systematic review/meta-analysis
	17123326	Adolescent physical activity and health: A systematic review	2006	Duplicate
	17130685	Physical activity and breast cancer. A systematic review	2007	Not in English
	17131313	Statins and risk of cancer: A systematic review and metaanalysis	2007	Study-specific data not available
	17131313	Statins and risk of cancer: a systematic review and metaanalysis	2007	Duplicate
	17202114	Folate and risk of breast cancer: a meta-analysis	2007	Superseded
	17268706	Passive or active smoking, which is more relevant to breast cancer	2007	Superseded
	17352376	Association between oral contraceptive use and premenopausal breast cancer: Mediated by hormonal confounders? [2]	2007	Letter/editorial/commentary/reply/book chapter
	17365341	Systematic review and meta-analysis of cyclodiene insecticides and breast cancer	2007	Study-specific data not available
	17397032	Diabetes mellitus and risk of breast cancer: A meta-analysis	2007	Superseded
	17408861	The effect of anticoagulants on cancer risk and survival: Systematic review	2007	No systematic review/meta-analysis
	17416768	Circulating insulin-like growth factor-I and binding protein-3 and the risk of breast cancer	2007	No systematic review/meta-analysis
	17503436	Environmental pollutants and breast cancer: Epidemiologic studies	2007	No systematic review/meta-analysis
	17531619	Neoplasia with use of intrauterine devices	2007	Outcome not of interest
	17582369	Meta-analysis of disease risk associated with smoking, by gender and intensity of smoking	2006	Outcome not of interest
	17623802	The U.S. food and drug administration's evidence-based review for qualified health claims: Tomatoes, lycopene, and cancer	2007	No systematic review/meta-analysis
	17699539	A systematic review of the association between circulating concentrations of C reactive protein and cancer	2007	No systematic review/meta-analysis
	17699539	A systematic review of the association between circulating concentrations of C reactive protein and cancer	2007	Duplicate
	17704531	Alcohol drinking and breast cancer risk: An evaluation based on a systematic review of epidemiologic evidence among the Japanese population	2007	No systematic review/meta-analysis
	17729297	Biologic treatment of rheumatoid arthritis and the risk of malignancy: analyses from a large US observational study	2007	No systematic review/meta-analysis
	17877961	[Biphosphonates in breast cancer--based on a Cochrane meta-analysis]	2007	Not in English
	17934034	Cancer health effects of pesticides: Systematic review	2007	No systematic review/meta-analysis
	17955496	Aspirin use and breast cancer risk: A meta-analysis and meta-regression of observational studies from 2001 to 2005	2008	Superseded
	17975258	Pre-eclampsia and risk of cardiovascular disease and cancer in later life: Systematic review and meta-analysis	2008	Duplicate
	17975258	Pre-eclampsia and risk of cardiovascular disease and cancer in later life: Systematic review and meta-analysis	2007	Superseded
	17992182	Carbohydrates and cancer: An overview of the epidemiological evidence	2007	No systematic review/meta-analysis
	18020916	Second primary malignancy risk in thyroid cancer survivors: A systematic review and meta-analysis	2007	Study-specific data not available
	18053168	A meta-analysis on depression and subsequent cancer risk	2007	Superseded
	18053168	A meta-analysis on depression and subsequent cancer risk	2007	Duplicate
	18054879	Correction to Intrauterine factors and risk of breast cancer: A systematic review and meta-analysis of current evidence [Lancet Oncol, 8, (2007) 1088-100]	2014	Duplicate
	18059122	The role of vitamin E in the prevention of cancer: A meta-analysis of randomized controlled trials	2007	Study-specific data not available
	18182974	Epidemiology of soy exposures and breast cancer risk	2008	Superseded
	18205956	Intrauterine environments and breast cancer risk: Meta-analysis and systematic review	2008	Study-specific data not available
	18265476	Diabetes, metabolic syndrome, and breast cancer: A review of the current evidence	2007	Superseded
	18280327	Body-mass index and incidence of cancer: a systematic review and meta-analysis of prospective observational studies	2008	Study-specific data not available
	18284604	Venous thromboembolic events and organ-specific occult cancers: A review and meta-analysis	2008	Study-specific data not available
	18326601	Glycemic index, glycemic load, and chronic disease risk--a meta-analysis of observational studies	2008	Superseded
	18326601	Glycemic index, glycemic load, and chronic disease risk - A metaanalysis of observational studies	2008	Duplicate
	18331573	Cancer incidence in patients with schizophrenia and their first-degree relatives - a meta-analysis	2008	Superseded
	18331573	Cancer incidence in patients with schizophrenia and their first-degree relatives - A meta-analysis	2008	Duplicate
	18414198	Statins and cancer: A meta-analysis of case-control studies	2008	Superseded
	18427694	Nightshift work and risk of breast cancer and other cancers--a critical review of the epidemiologic evidence	2008	No systematic review/meta-analysis
	18427694	Nightshift work and risk of breast cancer and other cancers-A critical review of the epidemiologic evidence	2008	Duplicate
	18433475	A meta-analysis of the incidence of malignancy in adult patients with rheumatoid arthritis	2008	No systematic review/meta-analysis
	18493231	Do stress-related psychosocial factors contribute to cancer incidence and survival?	2008	Superseded
	18541570	Glycemic index, glycemic load, and cancer risk: A meta-analysis	2008	Study-specific data not available
	18544575	Passive smoking and breast cancer in never smokers: prospective study and meta-analysis	2008	Superseded
	18590821	Intake of vitamin D and risk of breast cancer--a meta-analysis	2008	Study-specific data not available
	18590821	Intake of vitamin D and risk of breast cancer-A meta-analysis	2008	Duplicate
	18704713	Associations of circulating C-reactive protein and interleukin-6 with cancer risk: findings from two prospective cohorts and a meta-analysis	2009	Study-specific data not available
	18704713	Associations of circulating C-reactive protein and interleukin-6 with cancer risk: Findings from two prospective cohorts and a meta-analysis	2009	Duplicate
	18707867	Statins and cancer: A systematic review and meta-analysis	2008	Study-specific data not available
	18707867	Statins and cancer: A systematic review and meta-analysis	2008	Duplicate
	18728653	Dietary glycaemic index, glycaemic load and breast cancer risk: A systematic review and meta-analysis	2008	Superseded
	18797733	Treatment of postmenopausal osteoporosis in women: a systematic review	2008	No systematic review/meta-analysis
	18797733	Treatment of postmenopausal osteoporosis in women: A systematic review	2008	Duplicate
	18829420	The use of deodorants/antiperspirants does not constitute a risk factor for breast cancer	2008	Not in English
	18840819	Breast cancer and use of nonsteroidal anti-inflammatory drugs: a meta-analysis	2008	Duplicate
	18979210	Association between NSAIDs use and breast cancer risk: A systematic review and meta-analysis	2009	Study-specific data not available
	19049358	A systematic review of the association between breastfeeding and breast cancer	2008	No systematic review/meta-analysis
	19072514	Pre-eclamptic pregnancies: An opportunity to identify women at risk for future cardiovascular disease	2008	No systematic review/meta-analysis
	19114275	Coffee consumption and risk of breast cancer: a metaanalysis	2009	Superseded
	19224379	Prospective study of the association between grapefruit intake and risk of breast cancer in the European Prospective Investigation into Cancer and Nutrition (EPIC)	2009	No systematic review/meta-analysis
	19276457	Prevention of breast cancer in postmenopausal women: Approaches to estimating and reducing risk	2009	Meta-analysis of RCTs
	19281429	Second primary malignancy risk after radioactive iodine treatment for thyroid cancer: a systematic review and meta-analysis	2009	Study-specific data not available
	19299447	Effects of soy protein and isoflavones on circulating hormone concentrations in pre- and post-menopausal women: A systematic review and meta-analysis	2009	Outcome not of interest
	19320986	The incidence of co-morbidities related to obesity and overweight: A systematic review and meta-analysis	2009	Superseded
	19337250	Lignans and breast cancer risk in pre- and post-menopausal women: Meta-analyses of observational studies	2009	Superseded
	19340409	Cyclooxygenase-2 (cox-2) blockade in the chemoprevention of cancers of the colon, breast, prostate, and lung	2009	Study-specific data not available
	19437116	Green tea consumption and breast cancer risk or recurrence: A meta-analysis	2010	Superseded
	19508408	Zosteriform cutaneous metastases: A literature meta-analysis and a clinical report of three melanoma cases	2009	No systematic review/meta-analysis
	19543971	Is red meat intake a risk factor for breast cancer among premenopausal women?	2009	Superseded
	19695837	Schizophrenia and breast cancer incidence. A systematic review of clinical studies	2009	No systematic review/meta-analysis
	19726393	Dietary soy intake and breast cancer risk	2009	No systematic review/meta-analysis
	19730382	Sunlight, vitamin D and the prevention of cancer: A systematic review of epidemiological studies	2009	No systematic review/meta-analysis
	19744053	Credibility of a meta-analysis: Evidence-based practice concerning soy intake and breast cancer risk in premenopausal women	2009	No systematic review/meta-analysis
	19751860	Oral contraceptives and family history of breast cancer	2009	No systematic review/meta-analysis
	19763457	Systematic review and meta-analysis of recent data	2009	No systematic review/meta-analysis
	19775307	Soy intake and risk of endocrine-related gynaecological cancer: A meta-analysis	2009	Outcome not of interest
	19778486	Polycystic ovary syndrome and the risk of gynaecological cancer: a systematic review	2009	Superseded
	19786161	Side Effects of Phytoestrogens: A Meta-analysis of Randomized Trials	2009	Meta-analysis of RCTs
	19795215	The impact of changes in hormone therapy on breast cancer incidence in the US population	2010	No systematic review/meta-analysis
	19827919	A summary of the agency for healthcare research and quality's evidence report on breastfeeding in developed countries	2009	Study-specific data not available
	19851861	Meta-analysis of vitamin D, calcium and the prevention of breast cancer	2010	Superseded
	19876916	Beta-carotene supplementation and cancer risk: A systematic review and metaanalysis of randomized controlled trials	2010	Meta-analysis of RCTs
	19920271	Systematic review: comparative effectiveness of medications to reduce risk for primary breast cancer	2009	Meta-analysis of RCTs
	19920271	Systematic review: Comparative effectiveness of medications to reduce risk for primary breast cancer	2009	Duplicate
	20030878	Alcohol consumption and breast cancer risk	2009	Letter/editorial/commentary/reply/book chapter
	20145992	Extremely low-frequency electromagnetic fields exposure and female breast cancer risk: A meta-analysis based on 24,338 cases and 60,628 controls	2010	Superseded
	20173308	Factors to consider in the association between soy isoflavone intake and breast cancer risk	2010	No systematic review/meta-analysis
	20224871	Pregnancy characteristics and maternal breast cancer risk: A review of the epidemiologic literature	2010	No systematic review/meta-analysis
	20331573	The relation between different dimensions of alcohol consumption and burden of disease: An overview	2010	No systematic review/meta-analysis
	20358464	Epidemiologic evidence on coffee and cancer	2010	No systematic review/meta-analysis
	20436133	Mammography reduces breast cancer mortality in women aged 39-69 years; But harms may outweigh benefits in women under 50	2010	No systematic review/meta-analysis
	20456946	Meta-analysis: Serum vitamin D and breast cancer risk	2010	Superseded
	20459783	A systematic review of the evidence for Canada's Physical Activity Guidelines for Adults	2010	No systematic review/meta-analysis
	20473927	Meta-analysis of observational studies of serum 25-hydroxyvitamin D levels and colorectal, breast and prostate cancer and colorectal adenoma	2011	Study-specific data not available
	20511398	Effects of isoflavones on breast density in pre-and post-menopausal women: A systematic review and meta-analysis of randomized controlled trials	2010	Meta-analysis of RCTs
	20512788	Obesity and increased risk of cancer: does decrease of serum 25-hydroxyvitamin D level with increasing body mass index explain some of the association?	2010	Study-specific data not available
	20512788	Obesity and increased risk of cancer: Does decrease of serum 25-hydroxyvitamin D level with increasing body mass index explain some of the association?	2010	Duplicate
	20533084	Immunoglobulin e and cancer: A meta-analysis and a large Swedish cohort study	2010	Mixed cancers
	20580500	A review of select vitamins and minerals used by postmenopausal women	2010	No systematic review/meta-analysis
	20629479	Vitamin D and calcium: a systematic review of health outcomes	2009	No systematic review/meta-analysis
	20714815	Hormonal contraception and breast cancer risk	2010	Not in English
	20740311	Human papillomavirus infection and sporadic breast carcinoma risk: A meta-analysis	2011	Superseded
	20845408	Is antibiotic use a risk factor for breast cancer? A meta-analysis	2010	Superseded
	20947488	Metformin and cancer risk in diabetic patients: A systematic review and meta-analysis	2010	Superseded
	20979030	[Incidence of breast cancer in women with multiple sclerosis: systematic review and meta-analysis of observational cohort studies]	2010	Not in English
	20979030	Incidence of breast cancer in women with multiple sclerosis: Systematic review and meta-analysis of observational cohort studies	2010	Duplicate
	21110906	A review and meta-analysis of red and processed meat consumption and breast cancer	2010	Superseded
	21113655	Soy isoflavones consumption and risk of breast cancer incidence or recurrence: A meta-analysis of prospective studies	2011	Superseded
	21115865	Diabetes mellitus and breast cancer outcomes: A systematic review and meta-analysis	2011	Breast cancer survivors
	21148114	Active smoking and secondhand smoke increase breast cancer risk: The report of the canadian expert panel on tobacco smoke and breast cancer risk (2009)	2011	No systematic review/meta-analysis
	21176178	Does consuming isoflavones reduce or increase breast cancer risk?	2010	No systematic review/meta-analysis
	21221764	Dietary glycemic index, glycemic load, and risk of breast cancer: Meta-analysis of prospective cohort studies	2011	Superseded
	21267646	Soy consumption and breast cancer risk: four recent meta-analyses	2011	Letter/editorial/commentary/reply/book chapter
	21279436	Green tea consumption and breast cancer risk: three recent meta-analyses	2011	Letter/editorial/commentary/reply/book chapter
	21381006	Conservative and dietary interventions for cancer-related lymphedema: a systematic review and meta-analysis	2011	Outcome not of interest
	21406107	Coffee consumption and risk of cancers: A meta-analysis of cohort studies	2011	Superseded
	21443483	Olive oil and cancer risk: An update of epidemiological findings through 2010	2011	Superseded
	21487409	Breast, ovarian, and endometrial malignancies in systemic lupus erythematosus: a meta-analysis	2011	Superseded
	21494667	Antidepressants and breast and ovarian cancer risk: A review of the literature and researchers' financial associations with industry	2011	Mixed cancers
	21518627	[Risk factors of breast cancer in Asian women: a meta-analysis]	2011	Not in English
	21526212	Association between alcohol consumption and cancers in the Chinese population--a systematic review and meta-analysis	2011	Superseded
	21526212	Association between alcohol consumption and cancers in the chinese population-a systematic review and meta-analysis	2011	Duplicate
	21544804	Serum enterolactone and postmenopausal breast cancer risk by estrogen, progesterone and herceptin 2 receptor status	2012	Superseded
	21612046	[Vitamin D3 in prevention of diseases in adults--a systematic review]	2010	Not in English
	21612046	Vitamin D3 in prevention of diseases in adults--a systematic review	2010	No systematic review/meta-analysis
	21630258	Mammographic density and risk of breast cancer by adiposity: an analysis of four case-control studies	2012	Superseded
	21632448	Overweight, obesity, diabetes, and risk of breast cancer: interlocking pieces of the puzzle	2011	Letter/editorial/commentary/reply/book chapter
	21681848	A meta-analysis of fat intake, reproduction, and breast cancer risk: An evolutionary perspective	2011	Superseded
	21719745	Smoking before the first pregnancy and the risk of breast cancer: a meta-analysis	2011	Superseded
	21752130	Do nurses have a different physical health profile? A systematic review of experimental and observational studies on nurses' physical health	2011	No systematic review/meta-analysis
	21775566	Dietary fiber intake and risk of breast cancer: a meta-analysis of prospective cohort studies	2011	Superseded
	21782509	Height and cancer incidence in the Million Women Study: prospective cohort, and meta-analysis of prospective studies of height and total cancer risk	2011	Study-specific data not available
	21784384	Cardiovascular medications and risk of cancer	2011	No systematic review/meta-analysis
	21790252	Association between Diabetes Mellitus and Breast Cancer Risk: A Meta-analysis of the Literature	2011	Superseded
	21801436	Olive oil intake is inversely related to cancer prevalence: A systematic review and a meta-analysis of 13800 patients and 23340 controls in 19 observational studies	2011	Study-specific data not available
	21808811	[Risk and protective factors for breast cancer: a systematic review]	2011	Not in English
	21808811	Risk and protective factors for breast cancer: A systematic review	2011	Duplicate
	21868542	Serum 25-hydroxyvitamin D and prevention of breast cancer: Pooled analysis	2011	Pooled analysis
	21888535	Update on the relationship of fish intake with prostate, breast, and colorectal cancers	2011	No systematic review/meta-analysis
	21898115	Aspirin use and breast cancer risk: A meta-analysis	2012	Superseded
	21911295	Accuracy of telomerase in estimating breast cancer risk: a systematic review and meta-analysis	2012	Study-specific data not available
	22023791	Mechanisms in endocrinology: primary HT and risk for breast cancer: a systematic review and meta-analysis	2012	Superseded
	22023791	Primary HT and risk for breast cancer: A systematic review and meta-analysis	2012	Duplicate
	22136606	Estimation of cancer incidence and mortality attributable to overweight, obesity, and physical inactivity in China	2012	Outcome not of interest
	22184690	Vitamin D with or without calcium supplementation for prevention of cancer and fractures: An updated meta-analysis for the U.S. preventive services task force	2011	Meta-analysis of RCTs
	22210922	Breastfeeding and breast cancer risk: An evaluation based on a systematic review of epidemiologic evidence among the Japanese population	2012	No systematic review/meta-analysis
	22231026	History of cholelithiasis and cancer risk in a network of case-control studies	2012	Study-specific data not available
	22234738	Dietary fiber and breast cancer risk: A systematic review and meta-analysis of prospective studies	2012	Duplicate
	22240654	Cancer risk with folic acid supplements: A systematic review and meta-analysis	2012	Meta-analysis of RCTs
	22363698	Epstein-barr virus infection and sporadic breast cancer risk: A meta-analysis	2012	Superseded
	22459019	Epidemiology and pathophysiology of alcohol and breast cancer: Update 2012	2012	Study-specific data not available
	22504852	Primary biliary cirrhosis and cancer risk: A systematic review and meta-analysis	2012	Outcome not of interest
	22517822	Aspirin and cancer risk: A quantitative review to 2011	2012	Superseded
	22528451	Systematic Review and Meta-analysis of Insulin Therapy and Risk of Cancer	2012	Superseded
	22547473	Risk factors for breast cancer for women aged 40 to 49 years: a systematic review and meta-analysis	2012	Study-specific data not available
	22547473	Risk factors for breast cancer for women aged 40 to 49 years: A systematic review and meta-analysis a systematic review and meta-analysis	2012	Duplicate
	22591896	Omega-3 fatty acids and cancers: A systematic update review of epidemiological studies	2012	No systematic review/meta-analysis
	22622199	Bisphosphonate use and the risk of breast cancer: A meta-analysis of published literature	2012	Superseded
	22643536	Cancer risk associated with use of metformin and sulfonylurea in type 2 diabetes: A meta-analysis	2012	Superseded
	22706630	Fruits, vegetables and breast cancer risk: A systematic review and meta-analysis of prospective studies	2012	Duplicate
	22720332	U.S. Preventive Services Task Force Evidence Syntheses, formerly Systematic Evidence Reviews	2012	No systematic review/meta-analysis
	22739957	[Folate and breast cancer risk: a systematic review]	2012	Not in English
	22739957	Folate and breast cancer risk. A systematic review	2012	Duplicate
	22760559	Dietary compared with blood concentrations of carotenoids and breast cancer risk: A systematic review and meta-analysis of prospective studies	2012	Duplicate
	22761274	A novel automated mammographic density measure and breast cancer risk	2012	No systematic review/meta-analysis
	22786488	Long term hormone therapy for perimenopausal and postmenopausal women	2012	Meta-analysis of RCTs
	22786830	Menopausal hormone therapy for the primary prevention of chronic conditions: A systematic review to update the U.S. preventive services task force recommendations	2012	No systematic review/meta-analysis
	22806241	Statin use and risk of breast cancer: A meta-analysis of observational studies	2012	Superseded
	22825588	Adult height and the risk of cause-specific death and vascular morbidity in 1 million people: individual participant meta-analysis	2012	Outcome not of interest
	22847511	Metformin and breast cancer risk: A meta-analysis and critical literature review	2012	Superseded
	22864804	Excess body weight and second primary cancer risk after breast cancer: A systematic review and meta-analysis of prospective studies	2012	Breast cancer survivors
	22865302	Urinary estrogen metabolites and breast cancer: a combined analysis of individual level data	2013	No systematic review/meta-analysis
	22872547	Dietary calcium intake, vitamin D levels, and breast cancer risk: a dose-response analysis of observational studies	2012	No systematic review/meta-analysis
	22876928	Adiponectin, an anti-carcinogenic hormone? A systematic review on breast, colorectal, liver and prostate cancer	2012	No systematic review/meta-analysis
	22878362	Phytochemicals and cancer risk: A review of the epidemiological evidence	2012	No systematic review/meta-analysis
	22910838	Light alcohol drinking and cancer: A meta-analysis	2013	Study-specific data not available
	22974137	The impact of vitamin D on pregnancy: a systematic review	2012	No systematic review/meta-analysis
	22974137	The impact of vitamin D on pregnancy: A systematic review	2012	Duplicate
	22986087	Green tea and green tea catechin extracts: An overview of the clinical evidence	2012	No systematic review/meta-analysis
	22996614	Diabetes and breast cancer risk: a meta-analysis	2012	Study-specific data not available
	23028888	Use of Fibrates and Cancer Risk: A Systematic Review and Meta-Analysis of 17 Long-Term Randomized Placebo-Controlled Trials	2012	Meta-analysis of RCTs
	23041441	Thiazolidinedione use and cancer incidence in type 2 diabetes: A systematic review and meta-analysis	2012	Superseded
	23057338	[Soy food intake and breast cancer risk: a meta-analysis]	2012	Not in English
	23061743	Oral contraceptive use and risk of breast cancer: a meta-analysis of prospective cohort studies	2012	Duplicate
	23061743	Oral contraceptive use and risk of breast cancer: A meta-analysis of prospective cohort studies	2012	Superseded
	23076892	Oestrogen therapy for urinary incontinence in postβ€menopausal women	2012	No systematic review/meta-analysis
	23084519	Menarche, menopause, and breast cancer risk: individual participant meta-analysis, including 118 964 women with breast cancer from 117 epidemiological studies	2012	Pooled analysis
	23087012	Systematic review of SGLT2 receptor inhibitors in dual or triple therapy in type 2 diabetes	2012	Outcome not of interest
	23093685	Metabolic syndrome and risk of cancer: A systematic review and meta-analysis	2012	Superseded
	23126574	Alcohol consumption and cancer risk: understanding possible causal mechanisms for breast and colorectal cancers	2010	No systematic review/meta-analysis
	23139055	Use of antidepressants and the risk of breast cancer: A meta-analysis	2012	Superseded
	23167978	Glycaemic index and glycaemic load in relation to risk of diabetes-related cancers: A meta-analysis	2012	Superseded
	23179600	Obesity as a risk factor for triple-negative breast cancers: A systematic review and meta-analysis	2013	Superseded
	23211423	Meta-analysis on the possible association between in vitro fertilization and cancer risk	2013	Superseded
	23221879	Circulating carotenoids and risk of breast cancer: pooled analysis of eight prospective studies	2012	Study-specific data not available
	23221879	Circulating carotenoids and risk of breast cancer: Pooled analysis of eight prospective studies	2012	Duplicate
	23232621	Deodorant use and breast cancer risk	2013	Letter/editorial/commentary/reply/book chapter
	23236502	Effect of Body Mass Index on Breast Cancer during Premenopausal and Postmenopausal Periods: A Meta-Analysis	2012	Superseded
	23249186	Arachidonic acid and cancer risk: A systematic review of observational studies	2012	No systematic review/meta-analysis
	23274845	Physical activity and risk of breast cancer: a meta-analysis of prospective studies	2013	Superseded
	23308117	Coffee Consumption and Risk of Breast Cancer: An Up-To-Date Meta-Analysis	2013	Superseded
	23338728	Folic acid supplementation and cancer risk: A meta-analysis of randomized controlled trials	2013	Meta-analysis of RCTs
	23345544	Cancer risk for patients using thiazolidinediones for type 2 diabetes: A meta-analysis	2013	Superseded
	23349849	Flavonoids, Flavonoid Subclasses and Breast Cancer Risk: A Meta-Analysis of Epidemiologic Studies	2013	Superseded
	23352552	Effects of folic acid supplementation on overall and site-specific cancer incidence during the randomised trials: Meta-analyses of data on 50 000 individuals	2013	Meta-analysis of RCTs
	23352629	Association of metformin use with cancer incidence and mortality: A meta-analysis	2013	Superseded
	23353619	Isoflavone consumption and risk of breast cancer: a dose-response meta-analysis of observational studies	2013	Superseded
	23381744	Bone mineral density and risk of breast cancer in postmenopausal women	2013	Superseded
	23382798	Higher blood 25(OH)D level may reduce the breast cancer risk: evidence from a Chinese population based case-control study and meta-analysis of the observational studies	2013	Superseded
	23393080	Work stress and risk of cancer: meta-analysis of 5700 incident cancer events in 116,000 European men and women	2013	Pooled analysis
	23403128	Does night work increase the risk of breast cancer? A systematic review and meta-analysis of epidemiological studies	2013	Superseded
	23408243	Serum insulin and C-peptide concentration and breast cancer: A meta-analysis	2013	Study-specific data not available
	23416687	Effects of physical activity on breast cancer prevention: a systematic review	2014	Duplicate
	23416687	Effects of physical activity on breast cancer prevention: A systematic review	2014	Superseded
	23425944	Male breast cancer: Risk factors, biology, diagnosis,treatment, and survivorship	2013	No systematic review/meta-analysis
	23439657	Black cohosh and breast cancer: A systematic review	2014	No systematic review/meta-analysis
	23449445	Active smoking and breast cancer risk: original cohort data and meta-analysis	2013	Superseded
	23449445	Active smoking and breast cancer risk: Original cohort data and meta-analysis	2013	Duplicate
	23534731	Association between C-reactive protein and risk of cancer: a meta-analysis of prospective cohort studies	2013	Superseded
	23534787	Electromagnetic field exposure and male breast cancer risk: a meta-analysis of 18 studies	2013	Male or mixed BrCa
	23535278	Coffee and caffeine intake and breast cancer risk: An updated dose-response meta-analysis of 37 published studies	2013	Superseded
	23571527	Metabolic syndrome and postmenopausal breast cancer: Systematic review and meta-analysis	2013	Superseded
	23572370	Effect of passive smoking on female breast cancer in China: A meta-analysis	2015	Superseded
	23588749	Use of medications to reduce risk for primary breast cancer: a systematic review for the U.S. Preventive Services Task Force	2013	Meta-analysis of RCTs
	23588749	Use of medications to reduce risk for primary breast cancer: A systematic review for the U.S. preventive services task force	2013	Duplicate
	23601861	Calcium supplements and cancer risk: A meta-analysis of randomised controlled trials	2013	Meta-analysis of RCTs
	23615120	Overweight, obesity and risk of premenopausal breast cancer according to ethnicity: A systematic review and dose-response meta-analysis	2013	Superseded
	23625163	Plasma vitamin d levels, menopause, and risk of breast cancer:Dose-response meta-analysis of prospective studies	2013	Superseded
	23639488	Selective oestrogen receptor modulators in prevention of breast cancer: An updated meta-analysis of individual participant data	2013	Meta-analysis of RCTs
	23687486	Calcium intake in health maintenance - a systematic review	2013	No systematic review/meta-analysis
	23725641	The risk of cancer development in systemic sclerosis: a meta-analysis	2013	Outcome not of interest
	23750333	Black tea, green tea and risk of breast cancer: an update	2013	Letter/editorial/commentary/reply/book chapter
	23804277	Night-shift work and breast cancer--a systematic review and meta-analysis	2013	Duplicate
	23807676	Serum 25-hydroxyvitamin D and breast cancer risk: a meta-analysis of prospective studies	2013	Duplicate
	23807676	Serum 25-hydroxyvitamin D and breast cancer risk: A meta-analysis of prospective studies	2013	Superseded
	23826274	The Association between Leptin Level and Breast Cancer: A Meta-Analysis	2013	Outcome not of interest
	23834098	[Association between sucrose intake and cancer: a review of the evidence]	2013	No systematic review/meta-analysis
	23834098	Association between sucrose intake and cancer: A review of the evidence	2013	Duplicate
	23851465	Thiazolidinediones and cancer: results of a meta-analysis of randomized clinical trials	2014	Meta-analysis of RCTs
	23869239	A meta-analysis on the relationship between exposure to ELF-EMFs and the risk of female breast cancer	2013	Superseded
	23894438	Vitamin D supplementation and breast cancer prevention: a systematic review and meta-analysis of randomized clinical trials	2013	Meta-analysis of RCTs
	23894438	Vitamin D Supplementation and Breast Cancer Prevention: A Systematic Review and Meta-Analysis of Randomized Clinical Trials	2013	Duplicate
	23910051	Population attributable risks for modifiable lifestyle factors and breast cancer in New Zealand women	2013	No systematic review/meta-analysis
	23916376	Soy food consumption and breast cancer	2013	No systematic review/meta-analysis
	23928644	[A meta-analysis on overweight, obesity and the risk of breast cancer in Chinese female population]	2013	Not in English
	23929213	Circulating adiponectin levels and the risk of breast cancer: A meta-analysis	2014	Outcome not of interest
	23936520	Metformin therapy and risk of cancer in patients with type 2 diabetes: systematic review	2013	Superseded
	23936520	Metformin Therapy and Risk of Cancer in Patients with Type 2 Diabetes: Systematic Review	2013	Duplicate
	23941600	Striking life events associated with primary breast cancer susceptibility in women: a meta-analysis study	2013	Superseded
	23975662	A meta-analysis on dose-response relationship between night shift work and the risk of breast cancer	2013	Superseded
	23975662	A meta-analysis on dose-response relationship between night shift work and the risk of breast cancer	2013	Duplicate
	23991180	The Role of Adiponectin in Breast Cancer: A Meta-Analysis	2013	Superseded
	23991990	Breast cancer frequency and exposure to cadmium: A meta-analysis and systematic review	2013	Outcome not of interest
	24013641	Flax and breast cancer: A systematic review	2014	No systematic review/meta-analysis
	24014598	Oral contraceptive use and risk of breast, cervical, colorectal, and endometrial cancers: A systematic review	2013	Superseded
	24021539	DDT/DDE and breast cancer: A meta-analysis	2013	Duplicate
	24026259	Sodium-glucose cotransporter 2 inhibitors for type 2 diabetes: A systematic review and meta-analysis	2013	Study-specific data not available
	24037561	Systematic review and meta-analysis of the association between diabetes mellitus and incidence and mortality in breast and colorectal cancer	2013	Duplicate
	24037561	Systematic review and meta-analysis of the association between diabetes mellitus and incidence and mortality in breast and colorectal cancer	2013	Superseded
	24042392	Meta-analysis: selective estrogen-receptor modulators reduce breast cancer incidence	2013	Meta-analysis of RCTs
	24051164	[Vitamin D and cancers]	2013	Not in English
	24061412	Medications to decrease the risk for breast cancer in women: recommendations from the U.S. Preventive Services Task Force recommendation statement	2013	No systematic review/meta-analysis
	24069382	Dietary Cadmium Intake and the Risk of Cancer: A Meta-Analysis	2013	Study-specific data not available
	24093984	Heavy consumption of alcohol: A risk factor for cancer deaths?	2013	Letter/editorial/commentary/reply/book chapter
	24145348	Oral contraceptives and risk of ovarian cancer and breast cancer among high-risk women: a systematic review and meta-analysis	2013	Duplicate
	24171049	Vitamin supplement consumption and breast cancer risk: A review	2013	No systematic review/meta-analysis
	24175760	Alcohol consumption and risk of cancer: a systematic literature review	2013	No systematic review/meta-analysis
	24175760	Alcohol consumption and risk of cancer: A systematic literature review	2013	Duplicate
	24188089	Mammographic density and risk of breast cancer by age and tumor characteristics	2013	No systematic review/meta-analysis
	24204725	Lack of an Association between Passive Smoking and Incidence of Female Breast Cancer in Non-Smokers: Evidence from 10 Prospective Cohort Studies	2013	Superseded
	24215311	Use of insulin and insulin analogs and risk of cancer - systematic review and meta-analysis of observational studies	2013	Male or mixed BrCa
	24215311	Use of insulin and insulin analogs and risk of cancer - systematic review and meta-analysis of observational studies	2013	Duplicate
	24215312	CARING (CAncer Risk and INsulin analoGues): the association of diabetes mellitus and cancer risk with focus on possible determinants - a systematic review and a meta-analysis	2013	Study-specific data not available
	24215312	CARING (CAncer Risk and INsulin analoGues): The association of diabetes mellitus and cancer risk with focus on possible determinants - a systematic review and a meta-analysis	2013	Duplicate
	24243555	Iron and cancer risk--a systematic review and meta-analysis of the epidemiological evidence	2014	Superseded
	24243555	Iron and cancer risk-a systematic review and meta-analysis of the epidemiological evidence	2014	Duplicate
	24312387	Soy, red clover, and isoflavones and breast cancer: A systematic review	2013	No systematic review/meta-analysis
	24330083	Breast cancer and dietary patterns: A systematic review	2014	No systematic review/meta-analysis
	24375928	Body mass index and breast cancer risk according to postmenopausal estrogen-progestin use and hormone receptor status	2014	Superseded
	24378106	[Population-attributable risk estimates for breast cancer in Chinese females]	2013	Not in English
	24412821	Body mass index and breast cancer risk in Japan: a pooled analysis of eight population-based cohort studies	2014	Study-specific data not available
	24418683	First-morning urinary melatonin and breast cancer risk in the Guernsey Study	2014	No systematic review/meta-analysis
	24423062	Oral contraceptive use for the primary prevention of ovarian cancer	2013	Outcome not of interest
	24453272	Soy intake and breast cancer risk: an evaluation based on a systematic review of epidemiologic evidence among the Japanese population	2014	No systematic review/meta-analysis
	24453272	Soy intake and breast cancer risk: An evaluation based on a systematic review of epidemiologic evidence among the Japanese population	2014	Duplicate
	24460326	Sleep duration and cancer risk: A systematic review and meta-analysis of prospective studies	2013	Mixed cancers
	24475904	Correlation between HIF-1alpha expression and breast cancer risk: a meta-analysis	2014	Letter/editorial/commentary/reply/book chapter
	24504367	Is personality associated with cancer incidence and mortality? An individual-participant meta-analysis of 2156 incident cancer cases among 42,843 men and women	2014	Pooled analysis
	24552677	Anthropometric and hormonal risk factors for male breast cancer: male breast cancer pooling project results	2014	Male or mixed BrCa
	24554986	The association between different kinds of fat intake and breast cancer risk in women	2014	No systematic review/meta-analysis
	24599882	Adherence to Mediterranean diet and risk of cancer: A systematic review and meta-analysis of observational studies	2014	Superseded
	24606431	Effect of low-fat diet on breast cancer survival: a meta-analysis	2014	Breast cancer survivors
	24606455	Association between dietary factors and breast cancer risk among chinese females: Systematic review and meta-analysis	2014	Superseded
	24625472	Sweetened carbonated beverage consumption and cancer risk: Meta-analysis and review	2014	Mixed cancers
	24667649	Higher dietary folate intake reduces the breast cancer risk: A systematic review and meta-analysis	2014	Superseded
	24668519	Coffee and cancer risk, epidemiological evidence, and molecular mechanisms	2014	No systematic review/meta-analysis
	24680127	The risk of developing a second primary cancer in melanoma patients: A comprehensive review of the literature and meta-analysis	2014	Study-specific data not available
	24683040	Selenium for preventing cancer	2014	Superseded
	24688118	Risk of endometrial, ovarian and breast cancer in women with polycystic ovary syndrome: A systematic review and meta-analysis	2014	Superseded
	24714744	Vitamin D intake, blood 25(OH)D levels, and breast cancer risk or mortality: a meta-analysis	2014	Superseded
	24716978	Lack of effects of dietary folate intake on risk of breast cancer: an updated meta-analysis of prospective studies	2014	Superseded
	24737805	Circulating adiponectin and breast cancer risk: A systematic review and meta-analysis	2014	Superseded
	24745601	Smoking at time of diagnosis and breast cancer-specific survival: New findings and systematic review with meta-analysis	2014	Superseded
	24816206	Mammographic density phenotypes and risk of breast cancer: a meta-analysis	2014	Study-specific data not available
	24816206	Mammographic density phenotypes and risk of breast cancer: A meta-analysis	2014	Duplicate
	24823992	Active and passive smoking with breast cancer risk for Chinese females: A systematic review and meta-analysis	2014	Superseded
	24829113	Association between calcium channel blockers and breast cancer: a meta-analysis of observational studies	2014	Superseded
	24853250	Association between physical activity and mortality in breast cancer: A meta-analysis of cohort studies	2014	Breast cancer survivors
	24858716	Light exposure at night, sleep duration, melatonin, and breast cancer: A dose-response analysis of observational studies	2014	Superseded
	24859854	The relationship between selenium levels and breast cancer: A systematic review and meta-analysis	2014	Outcome not of interest
	24870729	Risk of breast cancer and total malignancies in rheumatoid arthritis patients undergoing TNF-alpha antagonist therapy: a meta-analysis of randomized control trials	2014	Meta-analysis of RCTs
	24906231	Association between cancer and Alzheimer's disease: Systematic review and meta-analysis	2014	Mixed cancers
	24932496	Folate intake and the risk of breast cancer: A dose-response meta-analysis of prospective studies	2014	Superseded
	24935382	Association between gestational diabetes mellitus and subsequent risk of cancer: A systematic review of epidemiological studies	2014	Superseded
	24935969	Television viewing and time spent sedentary in relation to cancer risk: A meta-analysis	2014	Superseded
	24941118	Serum and tissue zinc in epithelial malignancies: A meta-analysis	2014	Outcome not of interest
	24953955	Vitamin D supplementation for prevention of cancer in adults	2014	Meta-analysis of RCTs
	24969898	ABO blood groups and risk of cancer: A systematic review and meta-analysis	2014	Study-specific data not available
	24975953	Cancer risk in dermatomyositis: A systematic review of the literature	2014	Study-specific data not available
	24977095	The Association between Obesity and Cancer Risk: A Meta-Analysis of Observational Studies from 1985 to 2011	2013	Superseded
	24984538	Relationship between exposure to extremely low-frequency electromagnetic fields and breast cancer risk: a meta-analysis	2014	Superseded
	24985407	Metformin and cancer risk and mortality: A systematic review and meta-analysis taking into account biases and confounders	2014	Superseded
	24993974	Prevalence of cancer in membranous nephropathy: a systematic review and meta-analysis of observational studies	2014	Study-specific data not available
	25015335	Birth weight and adult cancer incidence: large prospective study and meta-analysis	2014	Mixed cancers
	25015335	Birth weight and adult cancer incidence: Large prospective study and meta-analysis	2014	Duplicate
	25030230	BMI and Breast Cancer in Korean Women: A Meta-Analysis	2009	Superseded
	25043373	Gamma glutamyltransferase, alanine aminotransferase and risk of cancer: Systematic review and meta-analysis	2015	Study-specific data not available
	25153314	Sedentary behavior and incident cancer: A meta-analysis of prospective studies	2014	Superseded
	25169502	Relationship between breast cancer and levels of serum thyroid hormones and antibodies: a meta-analysis	2014	Outcome not of interest
	25177260	Urinary excretion of melatonin and association with breast cancer: Meta-analysis and review of the literature	2014	Superseded
	25184210	Calcium channel blockers and risk of breast cancer: A meta-analysis of 17 observational studies	2014	Retracted
	25198160	Diet and breast cancer: A systematic review	2015	No systematic review/meta-analysis
	25203945	Analysis of the cochrane review: Vitamin D supplementation for prevention of cancer in adults. Cochrane database syst rev. 2014, 6:CD007469	2014	Not in English
	25208757	Prediabetes and the risk of cancer: a meta-analysis	2014	Male or mixed BrCa
	25233067	Systematic review of potential health risks posed by pharmaceutical, occupational and consumer exposures to metallic and nanoscale aluminum, aluminum oxides, aluminum hydroxide and its soluble salts	2014	No systematic review/meta-analysis
	25255691	Obesity and cancer: The role of vitamin D	2014	No systematic review/meta-analysis
	25304359	Steroid hormone measurements from different types of assays in relation to body mass index and breast cancer risk in postmenopausal women: Reanalysis of eighteen prospective studies	2015	Pooled analysis
	25316441	The plasma level of retinol, vitamins A, C and Ξ±-tocopherol could reduce breast cancer risk? A meta-analysis and meta-regression	2015	Duplicate
	25353033	Do oral contraceptives put women with a family history of breast cancer at increased risk?	2014	No systematic review/meta-analysis
	25370683	Tea consumption and the incidence of cancer: A systematic review and meta-analysis of prospective observational studies	2015	Study-specific data not available
	25387067	The link between Parkinson's disease and breast and prostate cancers: A meta-analysis	2015	Superseded
	25405203	Breast cancer risk in rheumatoid arthritis: An update meta-analysis	2014	Outcome not of interest
	25422252	Risk factors of breast cancer in the eastern mediterranean region: A systematic review and meta-analysis	2014	Study-specific data not available
	25422909	Alcohol consumption and site-specific cancer risk: A comprehensive dose-response meta-analysis	2015	Study-specific data not available
	25456291	Breast size and breast cancer: A systematic review	2014	No systematic review/meta-analysis
	25503112	The role of dietary factors in prevention and progression of breast cancer	2014	No systematic review/meta-analysis
	25504309	Body mass index and risk of breast cancer: a nonlinear dose-response meta-analysis of prospective studies	2014	Study-specific data not available
	25505231	Migraine and breast cancer risk: a prospective cohort study and meta-analysis	2015	Superseded
	25533302	A systematic review of the incidence and prevalence of cancer in multiple sclerosis	2015	Study-specific data not available
	25555821	Type 2 diabetes and cancer: umbrella review of meta-analyses of observational studies	2015	No systematic review/meta-analysis
	25555821	Type 2 diabetes and cancer: Umbrella review of meta-analyses of observationlal studies	2015	Duplicate
	25565095	Sex hormone binding globulin and risk of breast cancer in postmenopausal women: a meta-analysis of prospective studies	2015	Superseded
	25568234	Breast implants and the risk of breast cancer: a meta-analysis of cohort studies	2015	Superseded
	25568234	Breast Implants and the Risk of Breast Cancer: A Meta-Analysis of Cohort Studies Noels EC, Lapid O, Lindeman JHN, et al (Univ of Amsterdam, the Netherlands; Leiden Univ, the Netherlands) Aesthet Surg J 35:55-62, 2015	2016	Duplicate
	25568234	Breast implants and the risk of breast cancer: A meta-analysis of cohort studies	2015	Duplicate
	25589172	Effect of COX-2 inhibitors and other non-steroidal inflammatory drugs on breast cancer risk: a meta-analysis	2015	Duplicate
	25595318	The global impact of non-communicable diseases on healthcare spending and national income: a systematic review	2015	No systematic review/meta-analysis
	25636589	Breast cancer risk associated with benign breast disease: systematic review and meta-analysis	2015	Superseded
	25653879	Metabolic syndrome is associated with increased breast cancer risk: a systematic review with meta-analysis	2014	Superseded
	25653879	Metabolic syndrome is associated with increased breast cancer risk: A systematic review with meta-analysis	2014	Duplicate
	25682178	[Use of local estrogenotherapy in urology and pelviperineology: A systematic review]	2015	Not in English
	25692500	Dietary fat and breast cancer mortality: A systematic review and meta-analysis	2017	Superseded
	25693843	High glycemic index and glycemic load are associated with moderately increased cancer risk	2015	Superseded
	25693843	High glycemic index and glycemic load are associated with moderately increased cancer risk	2015	Duplicate
	25721032	Cancer Risk in Dermatomyositis: A Meta-Analysis of Cohort Studies	2015	Outcome not of interest
	25723522	Cytomegalovirus and Epstein-Barr virus in breast cancer	2015	Outcome not of interest
	25740737	Omega-3 polyunsaturated fatty acids and non-communicable diseases: Meta-analysis based systematic review	2015	No systematic review/meta-analysis
	25747120	Relation between Breast Cancer and High Glycemic Index or Glycemic Load: A Meta-analysis of Prospective Cohort Studies	2016	Study-specific data not available
	25771535	Association between dietary cadmium exposure and breast cancer risk: an updated meta-analysis of observational studies	2015	Superseded
	25785349	Association between breastfeeding and breast cancer risk: evidence from a meta-analysis	2015	Superseded
	25893586	Red and processed meat intake and risk of breast cancer: a meta-analysis of prospective studies	2015	Superseded
	25971328	Diabetes mellitus is associated with breast cancer: systematic review, meta-analysis, and in silico reproduction	2015	Breast cancer survivors
	25973882	Incidence of cancer in ANCA-associated vasculitis: A meta-analysis of observational studies	2015	Outcome not of interest
	25994740	Plasma C-reactive protein and risk of breast cancer in two prospective studies and a meta-analysis	2015	Superseded
	26012587	Breast cancer risk in hyperprolactinemia: a population-based cohort study and meta-analysis of the literature	2015	Superseded
	26050344	Fertility drugs and breast cancer risk	2015	No systematic review/meta-analysis
	26058757	The association between breast cancer and thyroid cancer: a meta-analysis	2015	Outcome not of interest
	26064262	The association between deficient manganese levels and breast cancer: a meta-analysis	2015	Outcome not of interest
	26114737	Relationship between prolactin, breast cancer risk, and antipsychotics in patients with schizophrenia: A critical review	2016	Pooled analysis
	26163654	Vegetable Oil Intake and Breast Cancer Risk: a Meta-analysis	2015	Superseded
	26172878	Breastfeeding and maternal health outcomes: A systematic review and meta-analysis	2015	Superseded
	26173770	Cholesterol and breast cancer risk: A systematic review and meta-analysis of prospective studies	2015	Duplicate
	26202345	Systematic review of the relationship between artificial sweetener consumption and cancer in humans: Analysis of 599,741 participants	2015	No systematic review/meta-analysis
	26204629	IMPLICATIONS OF GHRELIN AXIS IN BREAST CANCER--REVIEW	2015	No systematic review/meta-analysis
	26224798	Circulating C-Reactive Protein and Breast Cancer Risk-Systematic Literature Review and Meta-analysis of Prospective Cohort Studies	2015	Duplicate
	26224798	Circulating C-reactive protein and breast cancer risk-systematic literature review and meta-analysis of prospective cohort studies	2015	Superseded
	26242987	Treatment with insulin (analogues) and breast cancer risk in diabetics; a systematic review and meta-analysis of in vitro, animal and human evidence	2015	Meta-analysis of RCTs
	26242987	Treatment with insulin (analogues) and breast cancer risk in diabetics; a systematic review and meta-analysis of in vitro, animal and human evidence	2015	Duplicate
	26254432	Urinary cadmium concentration and risk of breast cancer: A systematic review and dose-response meta-analysis	2015	Superseded
	26271620	Incidence of malignancy in adult patients with rheumatoid arthritis: A meta-analysis	2015	Outcome not of interest
	26274524	Association between BMP-2 and carcinogenicity	2015	No systematic review/meta-analysis
	26291834	Reprint of "use of medroxyprogesterone acetate for hormone therapy in postmenopausal women: Is it safe?"	2015	No systematic review/meta-analysis
	26333690	Meta-analysis of oral contraceptive use and risks of all-cause and cause-specific death	2015	Superseded
	26400678	Long-term alcohol consumption and breast, upper aero-digestive tract and colorectal cancer risk: A systematic review and meta-analysis	2016	Superseded
	26429288	Hormone replacement therapy and risk of breast cancer in Korean women: A quantitative systematic review	2015	Superseded
	26440472	Childhood obesity as a predictor of morbidity in adulthood: A systematic review and meta-analysis	2016	Study-specific data not available
	26471010	Adherence to Mediterranean diet and risk of cancer: An updated systematic review and meta-analysis of observational studies	2015	Duplicate
	26472026	Statin use and breast cancer survival and risk: A systematic review and meta-analysis	2015	Superseded
	26472977	Association between Metformin Therapy and Breast Cancer Incidence and Mortality: Evidence from a Meta-Analysis	2015	Superseded
	26479829	Dietary exposure to cadmium and risk of breast cancer in postmenopausal women: A systematic review and meta-analysis	2016	Superseded
	26500336	Leisure time physical activity and cancer risk: Evaluation of the WHO' s recommendation based on 126 high-quality epidemiological studies	2016	Study-specific data not available
	26504151	Breastfeeding and breast cancer risk by receptor status--a systematic review and meta-analysis	2015	Duplicate
	26504360	Increased Risk of Cancer in relation to Gout: A Review of Three Prospective Cohort Studies with 50,358 Subjects	2015	Study-specific data not available
	26504492	Inconclusive role of human papillomavirus infection in breast cancer	2015	Superseded
	26512648	Integrated Bioinformatics, Environmental Epidemiologic and Genomic Approaches to Identify Environmental and Molecular Links between Endometriosis and Breast Cancer	2015	Superseded
	26544652	Menopausal Hormone Therapy and Mortality: A Systematic Review and Meta-Analysis	2015	Meta-analysis of RCTs
	26546117	Breast Cancer and Menopausal Hormone Therapy by Race/Ethnicity and Body Mass Index	2016	No systematic review/meta-analysis
	26554382	Serum lipids and breast cancer risk: A meta-Analysis of prospective cohort studies	2015	Superseded
	26577885	Relationship between HbA1c and cancer in people with or without diabetes: a systematic review	2016	No systematic review/meta-analysis
	26597486	Night work, shift work: Breast cancer risk factor?	2015	Not in English
	26621019	Kefir and cancer: A systematic review of literatures	2015	No systematic review/meta-analysis
	26633248	Meat consumption and cancer risk: A critical review of published meta-analyses	2016	No systematic review/meta-analysis
	26662178	Health risks for ataxia-telangiectasia mutated heterozygotes: a systematic review, meta-analysis and evidence-based guideline	2016	Meta-analysis of RCTs
	26668515	Possible association between hepatitis C virus and malignancies different from hepatocellular carcinoma: A systematic review	2015	No systematic review/meta-analysis
	26687833	Physical activity, hormone replacement therapy and breast cancer risk: A meta-analysis of prospective studies	2016	Study-specific data not available
	26700034	Progestin and breast cancer risk: a systematic review	2016	No systematic review/meta-analysis
	26710373	Abortion and Breast Cancer: Recent Evidence Confirms a Robust Link	2015	No systematic review/meta-analysis
	26732868	Population attributable risks of modifiable reproductive factors for breast and ovarian cancers in Korea	2016	Outcome not of interest
	26740633	Effect of long-acting insulin analogs on the risk of cancer: A systematic review of observational studies	2016	No systematic review/meta-analysis
	26759333	Comparison of anthropometric measurements of adiposity in relation to cancer risk: a systematic review of prospective studies	2016	Mixed cancers
	26838249	Correlation between nitrogen dioxide as an air pollution indicator and breast cancer: A systematic review and meta-analysis	2016	Outcome not of interest
	26850280	Infertility and breast cancer: Is there a link? Updated review of the literature and meta-analysis	2016	Not in English
	26869575	Breastfeeding in the 21st century: Epidemiology, mechanisms, and lifelong effect	2016	No systematic review/meta-analysis
	26898200	Red meat, poultry, and fish intake and breast cancer risk among Hispanic and Non-Hispanic white women: The Breast Cancer Health Disparities Study	2016	Study-specific data not available
	26940135	Population-wide Impact of Long-term Use of Aspirin and the Risk for Cancer	2016	Study-specific data not available
	26946037	Associations of body mass index with cancer incidence among populations, genders, and menopausal status: A systematic review and meta-analysis	2016	Study-specific data not available
	26981149	Human papillomavirus infection and risk of breast cancer: A meta-analysis of case-control studies	2016	No systematic review/meta-analysis
	26994132	Off-Hour Admission and Mortality Risk for 28 Specific Diseases: A Systematic Review and Meta-Analysis of 251 Cohorts	2016	Duplicate
	27000627	Apple intake and cancer risk: A systematic review and meta-analysis of observational studies	2016	Superseded
	27003385	Sleep and cancer: Synthesis of experimental data and meta-analyses of cancer incidence among some 1,500,000 study individuals in 13 countries	2016	Pooled analysis
	27014505	Does a Mediterranean-Type Diet Reduce Cancer Risk?	2016	No systematic review/meta-analysis
	27044418	Quantification of the smoking-associated cancer risk with rate advancement periods: meta-analysis of individual participant data from cohorts of the CHANCES consortium	2016	Pooled analysis
	27085960	Dietary intake and urinary level of cadmium and breast cancer risk: A meta-analysis	2016	Superseded
	27114791	Human papillomavirus and breast cancer in Iran: a meta- analysis	2016	Superseded
	27130687	Alcohol Use and Breast Cancer: A Critical Review	2016	No systematic review/meta-analysis
	27149457	Vitamin D receptor polymorphism and breast cancer risk a meta-analysis	2016	Genetic exposure
	27183032	Association of Leisure-Time Physical Activity With Risk of 26 Types of Cancer in 1.44 Million Adults	2016	No systematic review/meta-analysis
	27184120	Plasma prolactin and breast cancer risk: a meta- analysis	2016	Superseded
	27257283	Consumption of whole grains and cereal fiber in relation to cancer risk: A systematic review of longitudinal studies	2016	No systematic review/meta-analysis
	27283141	Reinterpretation of the results of a pooled analysis of dietary carotenoid intake and breast cancer risk by using the interval collapsing method	2016	No systematic review/meta-analysis
	27300353	Overweight duration in older adults and cancer risk: a study of cohorts in Europe and the United States	2016	Pooled analysis
	27399671	Diet quality and cancer outcomes in adults: A systematic review of epidemiological studies	2016	No systematic review/meta-analysis
	27428849	Effects on health outcomes of a mediterranean diet with no restriction on fat intake: A systematic review and meta-analysis	2016	Outcome not of interest
	27432212	Central obesity and risks of pre- and postmenopausal breast cancer: a dose-response meta-analysis of prospective studies	2016	Superseded
	27432212	Central obesity and risks of pre- and postmenopausal breast cancer: a doseβ€“response meta-analysis of prospective studies	2016	Duplicate
	27456847	Progesterone vs. synthetic progestins and the risk of breast cancer: a systematic review and meta-analysis	2016	Duplicate
	27456847	Progesterone vs. synthetic progestins and the risk of breast cancer: A systematic review and meta-analysis	2016	Superseded
	27472675	Migraine and breast cancer risk: A meta-analysis of observational studies based on MOOSE compliant	2016	Superseded
	27475271	Does physical activity attenuate, or even eliminate, the detrimental association of sitting time with mortality? A harmonised meta-analysis of data from more than 1 million men and women	2016	Study-specific data not available
	27475271	Does physical activity attenuate, or even eliminate, the detrimental association of sitting time with mortality? A harmonised meta-analysis of data from more than 1 million men and women	2016	Duplicate
	27478702	Association between aberrant APC promoter methylation and breast cancer pathogenesis: a meta-analysis of 35 observational studies	2016	Genetic exposure
	27495015	Effect of Vitamin B supplementation on cancer incidence, death due to cancer, and total mortality: A PRISMA-compliant cumulative meta-analysis of randomized controlled trials	2016	Meta-analysis of RCTs
	27509955	Bone Mineral Density and Breast Cancer Risk Factors among Premenopausal and Postmenopausal Women A Systematic Review	2016	No systematic review/meta-analysis
	27509955	Bone mineral density and breast cancer risk factors among premenopausal and postmenopausal women - A systematic review	2016	Duplicate
	27510511	Physical activity and risk of breast cancer, colon cancer, diabetes, ischemic heart disease, and ischemic stroke events: systematic review and dose-response meta-analysis for the Global Burden of Disease Study 2013	2016	Study-specific data not available
	27510511	Physical activity and risk of breast cancer, colon cancer, diabetes, ischemic heart disease, and ischemic stroke events: Systematic review and dose-response meta-analysis for the Global Burden of Disease Study 2013	2016	Duplicate
	27513509	Fish consumption and risk of breast cancer: Meta-analysis of 27 observational studies	2016	Duplicate
	27557862	The use of telmisartan and the incidence of cancer	2016	No systematic review/meta-analysis
	27571214	Adiposity, breast density, and breast cancer risk: Epidemiological and biological considerations	2017	No systematic review/meta-analysis
	27601531	The incidence of breast cancer among female flight attendants: An updated meta-analysis	2016	Outcome not of interest
	27602224	Cancer risk in patients receiving renal replacement therapy: A meta-analysis of cohort studies	2016	Outcome not of interest
	27616903	Ginseng consumption and risk of cancer: A meta-analysis	2016	Mixed cancers
	27618148	Effects of Serum Triglycerides on Prostate Cancer and Breast Cancer Risk: A Meta-Analysis of Prospective Studies	2016	Superseded
	27628920	Breast cancer and persistent organic pollutants (excluding DDT): a systematic literature review	2016	No systematic review/meta-analysis
	27631721	Angiotensin receptor blockers and breast cancer risk: a meta-analysis	2017	Superseded
	27634884	Flavan-3-ols consumption and cancer risk: A meta-analysis of epidemiologic studies	2016	Superseded
	27643873	A systematic literature review and meta-regression analysis on early-life energy restriction and cancer risk in humans	2016	Duplicate
	27672053	The association between alcohol consumption and breast density: A systematic review and meta-analysis	2017	Outcome not of interest
	27693930	To what extent is alcohol consumption associated with breast cancer recurrence and second primary breast cancer?: A systematic review	2016	No systematic review/meta-analysis
	27733017	Short and long term effects of tibolone in postmenopausal women	2012	Meta-analysis of RCTs
	27758828	Night shift work and breast cancer incidence: Three prospective studies and meta-analysis of published studies	2016	Superseded
	27779567	Moderate-vigorous recreational physical activity and breast cancer risk, stratified by menopause status: A systematic review and meta-analysis	2016	Duplicate
	27793797	Adherence to the WCRF/AICR Dietary Recommendations for Cancer Prevention and Risk of Cancer in Elderly from Europe and the United States: A Meta-Analysis within the CHANCES Project	2017	Pooled analysis
	27836525	Breast cancer and diabetes mellitus: Complex interactions	2016	Not in English
	27898258	Estradiol therapy and breast cancer risk in perimenopausal and postmenopausal women: a systematic review and meta-analysis	2017	Superseded
	27981174	Healthy Eating Index/Alternative Healthy Eating Index and Breast Cancer Mortality and Survival: A Systematic Review and Meta-analysis	2016	Superseded
	28035488	Dietary vitamin B2 intake and breast cancer risk: a systematic review and meta-analysis	2017	Superseded
	28053965	The Role of Oral Contraceptive Pills on Increased Risk of Breast Cancer in Iranian Populations: A Meta-analysis	2016	Superseded
	28093732	Long-term hormone therapy for perimenopausal and postmenopausal women	2017	Outcome not of interest
	28155080	Serum and Hair Nickel Levels and Breast Cancer: Systematic Review and Meta-Analysis	2017	Outcome not of interest
	28196329	Breastfeeding Mode and Risk of Breast Cancer: A Dose-Response Meta-Analysis	2017	Duplicate
	28233686	The Mechanisms and Effects of Physical Activity on Breast Cancer	2017	No systematic review/meta-analysis
	28246088	Adiposity and cancer at major anatomical sites: Umbrella review of the literature	2017	No systematic review/meta-analysis
	28260236	Mediterranean diet adherence and risk of postmenopausal breast cancer: results of a cohort study and meta-analysis	2017	Superseded
	28284039	Arsenic and breast cancer: A systematic review of epidemiologic studies	2017	No systematic review/meta-analysis
	28317900	Hypertension and breast cancer risk: A systematic review and meta-analysis	2017	Superseded
	28366183	Fruit and vegetable intake and breast cancer prognosis: A meta-analysis of prospective cohort studies	2017	Superseded
	28376200	Vitamin B6 and cancer risk: A field synopsis and meta-analysis	2017	Study-specific data not available
	28381227	Social determinants of breast cancer in the Caribbean: a systematic review	2017	No systematic review/meta-analysis
	28441380	Comparison of general obesity and measures of body fat distribution in older adults in relation to cancer risk: meta-analysis of individual participant data of seven prospective cohorts in Europe	2017	Pooled analysis
	28473195	Does fertility treatment increase the risk of breast cancer? Current knowledge and meta-analysis	2017	Not in English
	28515109	Updated review of prevalence of major risk factors and use of screening tests for cancer in the United States	2017	No systematic review/meta-analysis
	28516372	Does thyroid dysfunction increase the risk of breast cancer? A systematic review and meta-analysis	2017	Superseded
	28535466	Do polychlorinated biphenyls cause cancer? A systematic review and meta-analysis of epidemiological studies on risk of cutaneous melanoma and non-Hodgkin lymphoma	2017	Outcome not of interest
	28641155	Depression and cancer risk: a systematic review and meta-analysis	2017	Mixed cancers
	28713272	Anticancer potential of Citrus juices and their extracts: A systematic review of both preclinical and clinical studies	2017	No systematic review/meta-analysis
	28740430	A systematic literature review exploring the prevalence of post-traumatic stress disorder and the role played by stress and traumatic stress in breast cancer diagnosis and trajectory	2017	No systematic review/meta-analysis
	28763097	Obesity and adverse breast cancer risk and outcome: Mechanistic insights and strategies for intervention	2017	Study-specific data not available
	28795402	Meta-analysis of the association between dietary inflammatory index (DII) and cancer outcomes	2017	Superseded
	28803384	Does obesity modify the relationship between physical activity and breast cancer risk?	2017	Superseded
	28826374	Coffee, Caffeine, and Health Outcomes: An Umbrella Review	2017	No systematic review/meta-analysis
	28826374	Coffee, Caffeine, and Health Outcomes: An Umbrella Review	2017	Duplicate
	28826375	Nature, Nurture, and Cancer Risks: Genetic and Nutritional Contributions to Cancer	2017	No systematic review/meta-analysis
	28840450	Does Bariatric Surgery Affect the Incidence of Breast Cancer Development? A Systematic Review	2017	Superseded
	28857419	Bisphosphonate use and the risk of breast cancer: a meta-analysis of observational studies	2017	Superseded
	28861380	Smoking and mortality in women diagnosed with breast cancer - a systematic review with meta-analysis based on 400,944 breast cancer cases	2017	Breast cancer survivors
	28866282	Calcium channel blockers and breast cancer incidence: An updated systematic review and meta-analysis of the evidence	2017	Superseded
	28881622	Is FTO gene variant related to cancer risk independently of adiposity? An updated meta-analysis of 129,467 cases and 290,633 controls	2017	Genetic exposure
	28931144	The incidence of breast cancer among female flight attendants: an updated meta-analysis	2017	Letter/editorial/commentary/reply/book chapter
	28940025	Exploring association between statin use and breast cancer risk: an updated meta-analysis	2017	Duplicate
	28940025	Exploring association between statin use and breast cancer risk: an updated meta-analysis	2017	Meta-analysis of RCTs
	28943096	The incidence rate of cancer in patients with schizophrenia: A meta-analysis of cohort studies	2018	Superseded
	28969358	Possible role of diet in cancer: Systematic review and multiple meta-analyses of dietary patterns, lifestyle factors, and cancer risk	2017	Superseded
	28969363	Association of isoflavone biomarkers with risk of chronic disease and mortality: A systematic review and meta-analysis of observational studies	2017	Duplicate
	28977968	Antihypertensive drug use and breast cancer risk: a meta-analysis of observational studies	2017	Duplicate
	28987728	Environmental chemicals and breast cancer: An updated review of epidemiological literature informed by biological mechanisms	2018	No systematic review/meta-analysis
	29018837	Bone mineral density and breast cancer risk: Results from the Vorarlberg Health Monitoring & Prevention Program and meta-analysis	2017	Superseded
	29065738	Gestational diabetes mellitus and maternal breast cancer risk: a meta-analysis of the literature	2019	Superseded
	29088874	The association between obesity related adipokines and risk of breast cancer: A meta-analysis	2017	Outcome not of interest
	29113033	Vitamin D and VDR in gynecological cancers-A systematic review	2017	No systematic review/meta-analysis
	29113371	Change in risk of breast cancer after receiving hormone replacement therapy by considering effect-modifiers: A systematic review and dose-response meta-analysis of prospective studies	2017	Study-specific data not available
	29115847	Effect of antihypertensive drugs on breast cancer risk in female hypertensive patients: Evidence from observational studies	2018	Breast cancer survivors
	29130041	Long-Term Sleep Duration as a Risk Factor for Breast Cancer: Evidence from a Systematic Review and Dose-Response Meta-Analysis	2017	No systematic review/meta-analysis
	29130623	Body fatness at a young age, body fatness gain and risk of breast cancer: systematic review and meta-analysis of cohort studies	2018	Superseded
	29146752	Physical activity and cancer: an umbrella review of the literature including 22 major anatomical sites and 770 000 cancer cases	2018	Duplicate
	29146752	Physical activity and cancer: an umbrella review of the literature including 22 major anatomical sites and 770β€‰000 cancer cases	2018	No systematic review/meta-analysis
	29197969	The association of early life socioeconomic position on breast cancer incidence and mortality: a systematic review	2018	No systematic review/meta-analysis
	29234813	Hormone therapy for the primary prevention of chronic conditions in postmenopausal women evidence report and systematic review for the US preventive services task force	2017	Outcome not of interest
	29254253	Benzodiazepine drug use and cancer risk: A dose-response meta analysis of prospective cohort studies	2017	Study-specific data not available
	29255390	Offspring sex ratio at birth and maternal breast cancer risk: A case-control study and meta-analysis of literature	2010	Study-specific data not available
	29274927	Red and processed meat consumption and breast cancer: UK Biobank cohort study and meta-analysis	2018	Superseded
	29294194	No association between the risk of breast cancer and systemic lupus erythematosus: evidence from a meta-analysis	2018	Outcome not of interest
	29300814	Body mass index and 20 specific cancers: Re-analyses of dose-response meta-analyses of observational studies	2018	Study-specific data not available
	29360766	Coffee Intake Decreases Risk of Postmenopausal Breast Cancer: A Dose-Response Meta-Analysis on Prospective Cohort Studies	2018	Superseded
	29374694	Does the use of hair dyes increase the risk of developing breast cancer? A meta-analysis and review of the literature	2018	Superseded
	29376219	Selenium for preventing cancer	2018	Duplicate
	29376219	Selenium for preventing cancer	2018	Superseded
	29378048	Associations between diet quality scores and risk of postmenopausal estrogen receptor-negative breast cancer: A systematic review	2018	No systematic review/meta-analysis
	29384406	The impact of micronized progesterone on breast cancer risk: a systematic review	2018	No systematic review/meta-analysis
	29391828	Toxic elements as biomarkers for breast cancer: a meta-analysis study	2018	Outcome not of interest
	29403312	Association between body mass index and breast cancer risk: evidence based on a dose-response meta-analysis	2018	Superseded
	29445504	The relationship between night work and breast cancer	2018	No systematic review/meta-analysis
	29464445	Night shift work and breast cancer: a pooled analysis of population-based case-control studies with complete work history	2018	No systematic review/meta-analysis
	29476569	The role of pregnancy, perinatal factors and hormones in maternal cancer risk: a review of the evidence	2018	No systematic review/meta-analysis
	29478847	Hyperthyroidism and breast cancer: Is there a link?	2018	Not in English
	29486982	Dietary Inflammatory Potential Score and Risk of Breast Cancer: Systematic Review and Meta-analysis	2018	Superseded
	29504989	Induced abortion and breast cancer: An updated meta-analysis	2018	Duplicate
	29516094	Association of schizophrenia with the risk of breast cancer incidence a meta-analysis	2018	Outcome not of interest
	29534696	Associations between aspirin use and the risk of cancers: A meta-analysis of observational studies	2018	Superseded
	29573125	Risk of dipeptidyl peptidase-4 (DPP-4) inhibitors on site-specific cancer: A systematic review and meta-analysis	2018	Duplicate
	29589466	A systematic review of epidemiologic studies of styrene and cancer	2018	No systematic review/meta-analysis
	29590449	Cancer Incidence in Patients With Acromegaly: A Cohort Study and Meta-Analysis of the Literature	2018	Outcome not of interest
	29601358	A Meta-analysis of the Association Between Physical Activity and Breast Cancer Mortality	2019	Superseded
	29606182	Review: Dairy foods, red meat and processed meat in the diet: Implications for health at key life stages	2018	Study-specific data not available
	29632651	Cancer risks in recipients of renal transplants: a meta-analysis of cohort studies	2018	Outcome not of interest
	29635473	Type 1 diabetes mellitus and risk of cancer: A meta-analysis of observational studies	2018	Study-specific data not available
	29656432	Calcium channel blockers and the incidence of breast and prostate cancer: A meta-analysis	2018	Superseded
	29664916	Is periodontitis a risk indicator for cancer? A meta-analysis	2018	Duplicate
	29664916	Is periodontitis a risk indicator for cancer? A meta-analysis	2018	Study-specific data not available
	29687728	Exposure to permethrin and cancer risk: a systematic review	2018	No systematic review/meta-analysis
	29696630	Quantitative association between body mass index and the risk of cancer: A global Meta-analysis of prospective cohort studies	2018	Study-specific data not available
	29697934	5-alpha Reductase Inhibitors and risk of male breast cancer: A systematic review and meta-analysis	2018	Male or mixed BrCa
	29781719	Serum Vitamin D Status and Breast Cancer Risk by Receptor Status: A Systematic Review	2018	No systematic review/meta-analysis
	29790566	Night shift work and breast cancer risk: what do the meta-analyses tell us?	2018	No systematic review/meta-analysis
	29790566	Night shift work and breast cancer risk: What do the meta-analyses tell us?	2018	Duplicate
	29791500	Retraction: Calcium Channel Blockers and Risk of Breast Cancer: A Meta-Analysis of 17 Observational Studies	2018	Retracted
	29801420	Consumption of sugars, sugary foods, and sugary beverages in relation to cancer risk: A systematic review of longitudinal studies	2018	No systematic review/meta-analysis
	29802296	Meta-analysis of the association between the dietary inflammatory index (DII) and breast cancer risk	2019	Superseded
	29848668	Dietary patterns and breast cancer risk: A systematic review	2018	No systematic review/meta-analysis
	29855526	Consumption of vegetables and fruits and breast cancer survival: A systematic review and meta-analysis	2017	Breast cancer survivors
	29876987	The association between green tea consumption and breast cancer risk: A systematic review and meta-analysis	2018	Superseded
	29886235	Implication of dietary phthalates in breast cancer. A systematic review	2018	No systematic review/meta-analysis
	29887343	Incidence of cancer (other than gastric cancer) in pernicious anaemia: A systematic review with meta-analysis	2018	Study-specific data not available
	29887784	Can Nutrition Lower the Risk of Recurrence in Breast Cancer?	2018	Breast cancer survivors
	29899554	Vitamin D exposure and Risk of Breast Cancer: a meta-analysis	2018	Duplicate
	29974484	Periodontal disease and susceptibility to breast cancer: A meta-analysis of observational studies	2018	Superseded
	29979411	Association between serum leptin levels and breast cancer risk: An updated systematic review and meta-analysis	2018	Duplicate
	29979411	Association between serum leptin levels and breast cancer risk	2018	Outcome not of interest
	29991518	Physical activity, global DNA methylation, and breast cancer risk: A systematic literature review and meta-analysis	2018	Genetic exposure
	30024516	Serum adiponectin in breast cancer: A meta-analysis	2018	Outcome not of interest
	30032224	Dietary inflammatory index and site-specific cancer risk: A systematic review and dose-response meta-analysis	2018	Superseded
	30046203	Subtypes of benign breast disease as a risk factor of breast cancer: A systematic review and meta analyses	2018	Duplicate
	30063040	Night-shift work and breast and prostate cancer risk: updating the evidence from epidemiological studies	2018	Duplicate
	30063040	Night-shift work and breast and prostate cancer risk: Updating the evidence from epidemiological studies	2018	No systematic review/meta-analysis
	30071893	Effect of exercise and/or reduced calorie dietary interventions on breast cancer-related endogenous sex hormones in healthy postmenopausal women	2018	Outcome not of interest
	30086486	Associations between dietary inflammatory index and incidence of breast and prostate cancer: A systematic review and meta-analysis	2018	Superseded
	30117163	Blood levels of cadmium and lead in relation to breast cancer risk in three prospective cohorts	2019	Pooled analysis
	30166965	The Benefits of Dietary Fiber Intake on Reducing the Risk of Cancer: An Umbrella Review of Meta-analyses	2018	No systematic review/meta-analysis
	30208628	Exposure to Secondhand Smoke and Risk of Cancer in Never Smokers: A Meta-Analysis of Epidemiologic Studies	2018	Superseded
	30220294	Tea consumption and risk of breast cancer: A meta-analysis	2018	Letter/editorial/commentary/reply/book chapter
	30313003	Vitamin D and Calcium: A Systematic Review of Health Outcomes (Update)	2014	No systematic review/meta-analysis
	30321762	Association between the dietary inflammatory index and the incidence of cancer: a systematic review and meta-analysis of prospective studies	2018	Superseded
	30323627	The efficacy and safety of apatinib for refractory malignancies: A review and meta-analysis	2018	Meta-analysis of RCTs
	30341230	Association between serum amyloid A levels and cancers: A systematic review and meta-analysis	2018	Outcome not of interest
	30370820	A Systematic Review and Meta-Analysis of Subsequent Malignant Neoplasm Risk after Radioactive Iodine Treatment of Thyroid Cancer	2018	Outcome not of interest
	30447915	Hormone replacement therapy after prophylactic risk-reducing salpingo-oophorectomy and breast cancer risk in BRCA1 and BRCA2 mutation carriers: A meta-analysis	2018	Meta-analysis of RCTs
	30471099	Circulating visfatin levels and cancers risk: A systematic review and meta-analysis	2019	Study-specific data not available
	30484859	Work stress and the risk of cancer: A meta-analysis of observational studies	2019	Study-specific data not available
	30504369	Does Transdermal Testosterone Increase the Risk of Developing Breast Cancer? A Systematic Review	2018	Duplicate
	30504369	Does transdermal testosterone increase the risk of developing breast cancer? A systematic review	2018	No systematic review/meta-analysis
	30513889	Green Tea Consumption and Risk of Breast Cancer and Recurrence-A Systematic Review and Meta-Analysis of Observational Studies	2018	Superseded
	30513889	Green tea consumption and risk of breast cancer and recurrenceβ€”A systematic review and meta-analysis of observational studies	2018	Duplicate
	30522515	The risks of cancer development in systemic lupus erythematosus (SLE) patients: a systematic review and meta-analysis	2018	Duplicate
	30528445	Hormone Levels in Pregnancy and Subsequent Risk of Maternal Breast and Ovarian Cancer: A Systematic Review	2019	No systematic review/meta-analysis
	30560459	Oral bisphosphonates and incidence of cancers in patients with osteoporosis: a systematic review and meta-analysis	2018	Duplicate
	30560459	Oral bisphosphonates and incidence of cancers in patients with osteoporosis: a systematic review and meta-analysis	2019	Superseded
	30561010	Pre-diagnostic derivatives of reactive oxygen metabolites and the occurrence of lung, colorectal, breast and prostate cancer: An individual participant data meta-analysis of two large population-based studies	2019	Duplicate
	30573304	Meta-analysis of the Correlation Between Schizophrenia and Breast Cancer	2019	Superseded
	30591985	Cancer Risk Following Bariatric Surgery-Systematic Review and Meta-analysis of National Population-Based Cohort Studies	2019	Duplicate
	30591985	Cancer Risk Following Bariatric Surgeryβ€”Systematic Review and Meta-analysis of National Population-Based Cohort Studies	2019	Superseded
	30598709	Sex differences in the association between night shift work and the risk of cancers: A meta-analysis of 57 articles	2018	Mixed cancers
	30638909	Carbohydrate quality and human health: a series of systematic reviews and meta-analyses	2019	No systematic review/meta-analysis
	30647438	Folate intake and the risk of breast cancer: an up-to-date meta-analysis of prospective studies	2019	Study-specific data not available
	30661625	Physical Activity and Risk of Breast Cancer: A Meta-Analysis of 38 Cohort Studies in 45 Study Reports	2019	Superseded
	30693505	Hyperuricemia and gout are associated with cancer incidence and mortality: A meta-analysis based on cohort studies	2019	Outcome not of interest
	30702563	Association of serum leptin with breast cancer: A meta-analysis	2019	Outcome not of interest
	30732167	Association of serum adiponectin with breast cancer: A meta-analysis of 27 case-control studies	2019	Outcome not of interest
	30778374	The Effect of Hexavalent Chromium on the Incidence and Mortality of Human Cancers: A Meta-Analysis Based on Published Epidemiological Cohort Studies	2019	Study-specific data not available
	30782711	Dairy product consumption and development of cancer: An overview of reviews	2019	No systematic review/meta-analysis
	30803190	Protective effect of omega-3 fatty acids in fish consumption against breast cancer in Asian patients: A meta-analysis	2019	Superseded
	30823902	Updating the role of obesity and cholesterol in breast cancer	2019	No systematic review/meta-analysis
	30831018	Induced abortion as an independent risk factor for breast cancer: a systematic review and meta-analysis of studies on south asian women	2018	Duplicate
	30831018	Induced abortion as an independent risk factor for breast cancer: A systematic review and meta-analysis of studies on South Asian Women	2018	Superseded
	30863156	Relationship between bone mineral density and the risk of breast cancer: a systematic review and dose-response meta-analysis of ten cohort studies	2019	Duplicate
	30887752	Dietary inflammatory index and risk of gynecological cancers: A systematic review and meta-analysis of observational studies	2019	Superseded
	30890167	Breast cancer risk prediction in women aged 35-50 years: impact of including sex hormone concentrations in the Gail model	2019	Pooled analysis
	30895928	The association between allergic diseases and cancer: A systematic review of the literature	2019	No systematic review/meta-analysis
	30903483	The association between sleep duration and cancer-specific mortality: a systematic review and meta-analysis	2019	Study-specific data not available
	30919536	Factors influencing breast cancer outcomes in Australia: A systematic review	2019	Breast cancer survivors
	30928930	Hypothyroidism and related diseases: A methodological quality assessment of meta-analysis	2019	No systematic review/meta-analysis
	30962859	Increased breast cancer risk in women with neurofibromatosis type 1: A meta-analysis and systematic review of the literature	2019	Outcome not of interest
	30972917	Sodium-glucose co-transporter-2 (SGLT-2) inhibitors and cancer: A meta-analysis of randomized controlled trials	2019	Meta-analysis of RCTs
	30997359	Care of acute conditions and chronic diseases in Canada and the United States: Rapid systematic review and meta-analysis	2019	Outcome not of interest
	31006835	The effect of metformin on biomarkers associated with breast cancer outcomes: a systematic review, meta-analysis, and doseβ€“response of randomized clinical trials	2019	Outcome not of interest
	31008451	A review of adherence to the Mediterranean diet and breast cancer risk according to estrogen- and progesterone-receptor status and HER2 oncogene expression	2018	No systematic review/meta-analysis
	31032883	Riskβ€reducing medications for primary breast cancer: a network metaβ€analysis	2019	Meta-analysis of RCTs
	31060961	Systematic review and meta-analysis of randomised controlled clinical trial evidence refutes relationship between pharmacotherapy with angiotensin-receptor blockers and an increased risk of cancer	2019	Superseded
	31092388	Dietary total antioxidant capacity and risk of cancer: a systematic review and meta-analysis on observational studies	2019	Mixed cancers
	31095082	Physical Activity in Cancer Prevention and Survival: A Systematic Review	2019	Study-specific data not available
	31111608	Familial heterozygous hypobetalipoproteinemia and breast cancer risk: A systematic review and suggestions for further research	2019	Letter/editorial/commentary/reply/book chapter
	31126837	Analysis of Data From Breast Diseases Treated With 5-Alpha Reductase Inhibitors for Benign Prostatic Hyperplasia	2019	Outcome not of interest
	31132107	Systematic review of shift work and nurses' health	2019	No systematic review/meta-analysis
	31140934	Adherence to Dietary Approaches to Stop Hypertension (DASH)-Style Diet and the Risk of Cancer: A Systematic Review and Meta-Analysis of Cohort Studies	2019	Mixed cancers
	31165965	Healthy dietary patterns and risk and survival of breast cancer: a meta-analysis of cohort studies	2019	Superseded
	31166448	Repercussions of melatonin on the risk of breast cancer: a systematic review and meta-analysis	2019	Duplicate
	31166448	Repercussions of melatonin on the risk of breast cancer: A systematic review and meta-analysis	2019	Outcome not of interest
	31173122	Association of Anorexia Nervosa With Risk of Cancer: A Systematic Review and Meta-analysis	2019	Duplicate
	31181664	Mediterranean diet pyramid: A proposal for Italian people. a systematic review of prospective studies to derive serving sizes	2019	No systematic review/meta-analysis
	31237810	Is Background Parenchymal Enhancement an Important Risk Factor for Breast Cancer Development in Women with Increased Risk?	2019	Letter/editorial/commentary/reply/book chapter
	31277115	Green tea consumption and risk of breast cancer: A systematic review and updated meta-analysis of case-control studies	2019	Superseded
	31278047	Soy, Soy Isoflavones, and Protein Intake in Relation to Mortality from All Causes, Cancers, and Cardiovascular Diseases: A Systematic Review and Dose-Response Meta-Analysis of Prospective Cohort Studies	2019	Duplicate
	31278047	Soy, Soy Isoflavones, and Protein Intake in Relation to Mortality from All Causes, Cancers, and Cardiovascular Diseases: A Systematic Review and Doseβ€“Response Meta-Analysis of Prospective Cohort Studies	2019	Superseded
	31311020	Epstein-Barr Virus Infection and Increased Sporadic Breast Carcinoma Risk: A Meta-Analysis	2019	Superseded
	31357644	Persistent organic pollutants and breast cancer: A systematic review and critical appraisal of the literature	2019	No systematic review/meta-analysis
	31474332	Type and timing of menopausal hormone therapy and breast cancer risk: individual participant meta-analysis of the worldwide epidemiological evidence	2019	Pooled analysis
	31479143	Medication Use for the Risk Reduction of Primary Breast Cancer in Women: Updated Evidence Report and Systematic Review for the US Preventive Services Task Force	2019	No systematic review/meta-analysis
	31509365	U.S. Preventive Services Task Force Evidence Syntheses, formerly Systematic Evidence Reviews	2019	No systematic review/meta-analysis
	31516566	Association between SFRP promoter hypermethylation and different types of cancer: A systematic review and meta-analysis	2019	Study-specific data not available
	31569214	Reduction of Red and Processed Meat Intake and Cancer Mortality and Incidence: A Systematic Review and Meta-analysis of Cohort Studies	2019	Study-specific data not available
	31569236	Effect of Lower Versus Higher Red Meat Intake on Cardiometabolic and Cancer Outcomes: A Systematic Review of Randomized Trials	2019	Meta-analysis of RCTs
	31581675	Glycemic Index, Glycemic Load and Cancer Risk: An Updated Meta-Analysis	2019	Superseded
	31647397	Birth size and cancer prognosis: a systematic review and meta-analysis	2020	Superseded
	31666473	Vegetable-Fruit-Soybean Dietary Pattern and Breast Cancer: A Meta-Analysis of Observational Studies	2019	Superseded
	31718202	[Influence of food or food groups intake on the occurrence and/or protection of different types of cancer: systematic review]	2020	Not in English
	31741879	Human papillomavirus infection increases the risk of breast carcinoma: a large-scale systemic review and meta-analysis of case-control studies	2019	Duplicate
	31745237	Depression and anxiety in relation to cancer incidence and mortality: a systematic review and meta-analysis of cohort studies	2020	Superseded
	31772724	Association of Overweight and Obesity with Breast Cancer During Premenopausal Period in Asia: A Meta-Analysis	2019	Superseded
	31774524	Association Between Marijuana Use and Risk of Cancer: A Systematic Review and Meta-analysis	2019	No systematic review/meta-analysis
	31783577	Occupational Chemical Exposure and Breast Cancer Risk According to Hormone Receptor Status: A Systematic Review	2019	No systematic review/meta-analysis
	31865552	Effects of Bariatric Surgery on Cancer Risk: Evidence from Meta-analysis	2020	Superseded
	32037402	Combined lifestyle factors, incident cancer, and cancer mortality: a systematic review and meta-analysis of prospective cohort studies	2020	Superseded
	32042380	A systematic review and meta-analysis on the association of serum and tumor tissue iron and risk of breast cancer	2020	Outcome not of interest
	32045361	Thyroid dysfunction and cancer incidence: a systematic review and meta-analysis	2020	Superseded
	32080114	Variants in the 8q24 region associated with risk of breast cancer: Systematic research synopsis and meta-analysis	2020	Genetic exposure
	32090238	Alcohol Consumption by Beverage Type and Risk of Breast Cancer: A Dose-Response Meta-Analysis of Prospective Cohort Studies	2020	Superseded
	32118296	Green tea (Camellia sinensis) for the prevention of cancer	2020	Superseded
	32140806	Use of oral contraceptives in BRCA mutation carriers and risk for ovarian and breast cancer: a systematic review	2020	No systematic review/meta-analysis
	32165993	Diet, weight management, physical activity and Ovarian & Breast Cancer Risk in women with BRCA1/2 pathogenic Germline gene variants: systematic review	2020	No systematic review/meta-analysis
	32252965	Anti-Mullerian hormone levels and risk of cancer: A systematic review	2020	No systematic review/meta-analysis
	32307948	History of Diabetes Mellitus and Risk of Breast Cancer in Asian Women: A Meta-Epidemiological Analysis of Population-Based Cohort Studies	2020	Superseded
	32326646	Worldwide Review and Meta-Analysis of Cohort Studies Measuring the Effect of Mammography Screening Programmes on Incidence-Based Breast Cancer Mortality	2020	Outcome not of interest
	32362500	Dietary Patterns and Risk of Invasive Ductal and Lobular Breast Carcinomas: A Systematic Review and Meta-analysis	2020	Outcome not of interest
	32378436	Serum albumin, cardiometabolic and other adverse outcomes: systematic review and meta-analyses of 48 published observational cohort studies involving 1,492,237 participants	2020	No systematic review/meta-analysis
	32379469	The association between breast cancer and consumption of dairy products: a systematic review	2020	No systematic review/meta-analysis
	32405914	The effect of vitamin D supplementation on the risk of breast cancer: a trial sequential meta-analysis	2020	Meta-analysis of RCTs
	32445942	Environmental exposures and breast cancer risk in the context of underlying susceptibility: A systematic review of the epidemiological literature	2020	No systematic review/meta-analysis
	32475354	Association between nonalcoholic fatty liver disease and extrahepatic cancers: a systematic review and meta-analysis	2020	Study-specific data not available
	32517676	Subclinical hypothyroidism and the risk of cancer incidence and cancer mortality: a systematic review	2020	No systematic review/meta-analysis
	32584303	Alcohol and cancer risk: A systematic review and meta-analysis of prospective Indian studies	2020	No systematic review/meta-analysis
	32600328	Body mass index increases the lymph node metastasis risk of breast cancer: a dose-response meta-analysis with 52904 subjects from 20 cohort studies	2020	Outcome not of interest
	32605879	Metformin and risk of cancer among patients with type 2 diabetes mellitus: A systematic review and meta-analysis	2021	Study-specific data not available
	32656086	Association Between Night-Shift Work and Cancer Risk: Updated Systematic Review and Meta-Analysis	2020	Study-specific data not available
	32690459	The risk of developing breast, ovarian, and endometrial cancer in obese women submitted to bariatric surgery: a meta-analysis	2020	Superseded
	32692447	Visceral obesity and incident cancer and cardiovascular disease: An integrative review of the epidemiological evidence	2021	No systematic review/meta-analysis
	32698183	The Metabolic Syndrome Is a Risk Factor for Breast Cancer: A Systematic Review and Meta-Analysis	2020	Superseded
	32719921	Use of fertility treatments in BRCA1/2 mutation carriers and risk for ovarian and breast cancer: a systematic review	2020	No systematic review/meta-analysis
	32731638	Inflammatory Biomarkers and Breast Cancer Risk: A Systematic Review of the Evidence and Future Potential for Intervention Research	2020	No systematic review/meta-analysis
	32770356	An updated systematic review and meta-analysis on adherence to mediterranean diet and risk of cancer	2021	Male or mixed BrCa
	32825393	N-6 Polyunsaturated Fatty Acids and Risk of Cancer: Accumulating Evidence from Prospective Studies	2020	Study-specific data not available
	32843054	Dose-response relationship between physical activity and mortality in adults with noncommunicable diseases: a systematic review and meta-analysis of prospective observational studies	2020	Outcome not of interest
	32850047	Atrial fibrillation and cancer; understanding the mysterious relationship through a systematic review	2020	No systematic review/meta-analysis
	32901134	Bisphosphonates and risk of cancers: a systematic review and meta-analysis	2020	Superseded
	32914230	Relationship between particulate matter exposure and female breast cancer incidence and mortality: a systematic review and meta-analysis	2020	Superseded
	32957311	Aspirin might reduce the incidence of breast cancer: An updated meta-analysis of 38 observational studies	2020	Superseded
	32976626	Evaluating the role of alcohol consumption in breast and ovarian cancer susceptibility using population-based cohort studies and two-sample Mendelian randomization analyses	2021	Outcome not of interest
	32984948	Aspirin and the risk of nondigestive tract cancers: An updated meta-analysis to 2019	2021	Superseded
	33062319	The Association of New-Onset Atrial Fibrillation and Risk of Cancer: A Systematic Review and Meta-Analysis	2020	Study-specific data not available
	33126315	Receptor for advanced glycation end-product rs1800624 polymorphism contributes to increase breast cancer risk: Evidence from a meta-analysis	2020	Genetic exposure
	33128203	Body size and weight change over adulthood and risk of breast cancer by menopausal and hormone receptor status: a pooled analysis of 20 prospective cohort studies	2021	Pooled analysis
	33131852	Exposure to light at night (LAN) and risk of breast cancer: A systematic review and meta-analysis	2021	Superseded
	33157985	Exposure to solar ultraviolet radiation and breast cancer risk: A dose-response meta-analysis	2020	Superseded
	33167080	Ultraprocessed food and chronic noncommunicable diseases: A systematic review and meta-analysis of 43 observational studies	2021	No systematic review/meta-analysis
	33185677	Association Between Alzheimer Disease and Cancer With Evaluation of Study Biases: A Systematic Review and Meta-analysis	2020	Outcome not of interest
	33194614	Association Between Serum Insulin and C-Peptide Levels and Breast Cancer: An Updated Systematic Review and Meta-Analysis	2020	Outcome not of interest
	33223399	Risk of cancer incidence and mortality associated with diabetes: A systematic review with trend analysis of 203 cohorts	2021	No systematic review/meta-analysis
	33248445	Do GLP-1 Receptor Agonists Increase the Risk of Breast Cancer? A Systematic Review and Meta-analysis	2021	Meta-analysis of RCTs
	33262809	Exposure to radiofrequency radiation increases the risk of breast cancer: A systematic review and meta-analysis	2021	Retracted
	33264718	Chronic inflammation towards cancer incidence: A systematic review and meta-analysis of epidemiological studies	2021	Superseded
	33280921	Exposure to outdoor light at night and risk of breast cancer: A systematic review and meta-analysis of observational studies	2021	Superseded
	33321692	Relationship between Night Shifts and Risk of Breast Cancer among Nurses: A Systematic Review	2020	No systematic review/meta-analysis
	33337079	Mycotoxin exposure and human cancer risk: A systematic review of epidemiological studies	2020	No systematic review/meta-analysis
	33356587	Is There an Association between beta-Carotene and Breast Cancer? A Systematic Review on Breast Cancer Risk	2022	No systematic review/meta-analysis
	33413725	Dietary acrylamide intake and risk of women's cancers: a systematic review and meta-analysis of prospective cohort studies	2021	Superseded
	33420696	Relationship Between Selenium in Human Tissues and Breast Cancer: a Meta-analysis Based on Case-Control Studies	2021	Outcome not of interest
	33510262	Body mass index and cancer risk in patients with type 2 diabetes: a dose-response meta-analysis of cohort studies	2021	Superseded
	33530178	First-degree family history of prostate cancer is associated the risk of breast cancer and ovarian cancer	2021	Male or mixed BrCa
	33685968	Non-alcoholic fatty liver disease and increased risk of incident extrahepatic cancers: a meta-analysis of observational cohort studies	2022	Male or mixed BrCa
	33745582	Dietary glycemic index, glycemic load, insulin index, insulin load and risk of diabetes-related cancers: A systematic review of cohort studies	2021	No systematic review/meta-analysis
	33761499	Coffee Consumption and Cancer Risk: An Assessment of the Health Implications Based on Recent Knowledge	2021	No systematic review/meta-analysis
	33819127	Endocrine disrupting chemicals and breast cancer: a systematic review of epidemiological studies	2022	No systematic review/meta-analysis
	33831461	Risk of cancer in bipolar disorder and the potential role of lithium: International collaborative systematic review and meta-analyses	2021	Male or mixed BrCa
	33832295	The association between coffee intake and breast cancer risk: a meta-analysis and dose-response analysis using recent evidence	2021	Superseded
	33854607	Consumption of sugar-sweetened beverages and fruit juice and human cancer: a systematic review and dose-response meta-analysis of observational studies	2021	Superseded
	33861304	Potato Consumption and Risk of Site-Specific Cancers in Adults: A Systematic Review and Dose-Response Meta-Analysis of Observational Studies	2021	Study-specific data not available
	33869269	Effect of Vitamin D Supplementation on Risk of Breast Cancer: A Systematic Review and Meta-Analysis of Randomized Controlled Trials	2021	Meta-analysis of RCTs
	33885953	Hormone replacement therapy in BRCA mutation carriers and risk of ovarian, endometrial, and breast cancer: a systematic review	2021	No systematic review/meta-analysis
	33906596	Evaluation of the Effectiveness of Breastfeeding as a Factor in the Prevention of Breast Cancer	2022	Study-specific data not available
	33925599	Use of Oral Contraceptives as a Potential Risk Factor for Breast Cancer: A Systematic Review and Meta-Analysis of Case-Control Studies Up to 2010	2021	Superseded
	33962395	Strong association between the dietary inflammatory index(DII) and breast cancer: a systematic review and meta-analysis	2021	Superseded
	33964859	Dairy foods, calcium, and risk of breast cancer overall and for subtypes defined by estrogen receptor status: a pooled analysis of 21 cohort studies	2021	No systematic review/meta-analysis
	34006925	Fruit and vegetable consumption and incident breast cancer: a systematic review and meta-analysis of prospective studies	2021	Superseded
	34038220	Breast Cancer Risk in Association with Atmospheric Pollution Exposure: A Meta-Analysis of Effect Estimates Followed by a Health Impact Assessment	2021	Superseded
	34045174	Meta-Analysis of Breast Cancer Risk in Levonorgestrel-Releasing Intrauterine System Users	2021	Superseded
	34082240	Background exposure to polychlorinated biphenyls and all-cause, cancer-specific, and cardiovascular-specific mortality: A systematic review and meta-analysis	2021	Study-specific data not available
	34148584	Risk of breast cancer in women treated with ovarian stimulation drugs for infertility: a systematic review and meta-analysis	2021	Superseded
	34166986	Obstructive sleep apnea and incidence of malignant tumors: a meta-analysis	2021	Superseded
	34277434	Aspirin Use and Common Cancer Risk: A Meta-Analysis of Cohort Studies and Randomized Controlled Trials	2021	Superseded
	34311801	Does coffee, tea and caffeine consumption reduce the risk of incident breast cancer? A systematic review and network meta-analysis	2021	Study-specific data not available
	34348913	Bilateral Salpingo-oophorectomy and Breast Cancer Risk for BRCA1 and BRCA2 Mutation Carriers: Assessing the Evidence	2021	No systematic review/meta-analysis
	34533571	Cancer Risk After Radioactive Iodine Treatment for Hyperthyroidism: A Systematic Review and Meta-analysis	2021	Outcome not of interest
	34557780	Cohort studies of long-term exposure to outdoor particulate matter and risks of cancer: A systematic review and meta-analysis	2021	Superseded
	34572360	Is Gestational Diabetes Mellitus a Risk Factor of Maternal Breast Cancer? A Systematic Review of the Literature	2021	No systematic review/meta-analysis
	34644009	Association of C-reactive protein with breast cancer is stronger for the potentially obese women: A Chinese case-control study and meta-analysis of 19 studies	2021	Letter/editorial/commentary/reply/book chapter
	34654387	The relationship between dairy products intake and breast cancer incidence: a meta-analysis of observational studies	2021	Study-specific data not available
	34670800	Linking Physical Activity to Breast Cancer via Sex Hormones, Part 1: The Effect of Physical Activity on Sex Steroid Hormones	2022	Outcome not of interest
	34686960	Occupational exposure to organic solvents and breast cancer risk: a systematic review and meta-analysis	2022	Male or mixed BrCa
	34755597	Association of obstructive sleep apnea and nocturnal hypoxemia with all-cancer incidence and mortality: a systematic review and meta-analysis	2022	Outcome not of interest
	34773099	Early-life body mass index and risks of breast, endometrial, and ovarian cancers: a dose-response meta-analysis of prospective studies	2022	Superseded
	34775538	Night-shift work, breast cancer incidence, and all-cause mortality: an updated meta-analysis of prospective cohort studies	2022	Superseded
	34830807	Oral Contraceptive Use and Breast Cancer Risk Assessment: A Systematic Review and Meta-Analysis of Case-Control Studies, 2009-2020	2021	Superseded
	34851759	Association between serum lipids and breast cancer risk in premenopausal women: systematic review and meta-analysis	2021	Outcome not of interest
	34871199	Inflammatory bowel disease and risk of breast cancer: a meta-analysis of cohort studies	2022	Male or mixed BrCa
	34897368	Associations between Low to Moderate Consumption of Alcoholic Beverage Types and Health Outcomes: A Systematic Review	2022	No systematic review/meta-analysis
	34906131	Causal role of high body mass index in multiple chronic diseases: a systematic review and meta-analysis of Mendelian randomization studies	2021	Genetic exposure
	34929281	Epidemiologic evidence of exposure to polycyclic aromatic hydrocarbons and breast cancer: A systematic review and meta-analysis	2022	Male or mixed BrCa
	34958358	Oral contraceptives and risk of breast cancer and ovarian cancer in women with a BRCA1 or BRCA2 mutation: a meta-analysis of observational studies	2022	Superseded
	35015245	Dietary Trace Element Intake and Risk of Breast Cancer: A Mini Review	2022	No systematic review/meta-analysis
	35046872	Influence of Psychological Factors in Breast and Lung Cancer Risk - A Systematic Review	2021	No systematic review/meta-analysis
	35073762	A Dose-Response Meta-Analysis of Dietary Fiber Intake and Breast Cancer Risk	2022	Superseded
	35126640	Breastfeeding and Reduced Risk of Breast Cancer: A Systematic Review and Meta-Analysis	2022	Superseded
	35158842	Oral Contraceptive Use and Breast Cancer Risk According to Molecular Subtypes Status: A Systematic Review and Meta-Analysis of Case-Control Studies	2022	Superseded
	35198618	Is Heart Failure a New Risk Factor for Incident Cancer?	2022	Male or mixed BrCa
	35217009	Nitrate and nitrite contamination in drinking water and cancer risk: A systematic review with meta-analysis	2022	No systematic review/meta-analysis
	35241506	Soy Isoflavones and Breast Cancer Risk: A Meta-analysis	2022	Superseded
	35247252	Parkinson's disease and cancer: a systematic review and meta-analysis on the influence of lifestyle habits, genetic variants, and gender	2022	Superseded
	35266411	Impact of the prolactin levels in breast cancer: a systematic review and meta-analysis	2022	Outcome not of interest
	35307716	Dietary acid load and the risk of cancer: a systematic review and dose-response meta-analysis of observational studies	2022	Male or mixed BrCa
	35334890	Milk Intake in Early Life and Later Cancer Risk: A Meta-Analysis	2022	Superseded
	35352704	Impacts of ezetimibe on risks of various types of cancers: a meta-analysis and systematic review	2022	Meta-analysis of RCTs
	35380020	The Association of Obstructive Sleep Apnea With Breast Cancer Incidence and Mortality: A Systematic Review and Meta-analysis	2022	Superseded
	35381094	Free triiodothyronine and free thyroxine hormone levels in relation to breast cancer risk: a meta-analysis	2022	Outcome not of interest
	35392324	Menstrual and Reproductive Factors and Risk of Breast Cancer in Iranian Female Population: A Systematic Review and Meta-Analysis	2022	Superseded
	35419387	Association of High Dietary Acid Load With the Risk of Cancer: A Systematic Review and Meta-Analysis of Observational Studies	2022	Male or mixed BrCa
	35445180	Lipid Intake and Breast Cancer Risk: Is There a Link? A New Focus and Meta-Analysis	2022	Superseded
	35453151	Obesity and Breast Cancer Risk: The Oncogenic Implications of Metabolic Dysregulation	2022	No systematic review/meta-analysis
	35686317	Polycystic ovary syndrome and the risk of endometrial, ovarian and breast cancer: An updated meta-analysis	2022	Superseded
	35716207	Influence of the levonorgestrel-releasing intrauterine system on the risk of breast cancer: a systematic review	2022	No systematic review/meta-analysis
	35732033	Breast Cancer Among Female Flight Attendants and the Role of the Occupational Exposures: A Systematic Review and Meta-analysis	2022	Outcome not of interest
	35738959	Physical Activity in Young BRCA Carriers and Reduced Risk of Breast Cancer	2022	No systematic review/meta-analysis
	35742125	Association of Hypertension and Organ-Specific Cancer: A Meta-Analysis	2022	Study-specific data not available
	35752280	3'UTR-HLA-G polymorphisms and circulating sHLA-G are associated with breast cancer: Evidence from a meta-analysis	2022	Genetic exposure
	35844507	Risk, Incidence, and Mortality of Breast Cancer in Primary Sjogren's Syndrome: A Systematic Review and Meta-Analysis	2022	Outcome not of interest
	35903279	Cancer Risk in Hashimoto's Thyroiditis: a Systematic Review and Meta-Analysis	2022	Superseded
	35927904	A systematic review and meta-analysis on the effect of flavonoids on insulin-like growth factor and insulin-like growth factor binding protein and incidence of breast cancer	2022	Outcome not of interest
	35952461	Cancer incidence and stage at diagnosis among people with psychotic disorders: Systematic review and meta-analysis	2022	Outcome not of interest
	36045810	Vitamin D and breast cancer risk: A systematic review and meta-analysis in Iranian patients	2022	Outcome not of interest
	36064622	Noise exposure and the risk of cancer: a comprehensive systematic review	2022	No systematic review/meta-analysis
	36071255	Risk factors for breast cancer in women: an update review	2022	No systematic review/meta-analysis
	36129602	Impact of obstructive sleep apnea on cancer risk: a systematic review and meta-analysis	2022	Superseded
	36185316	The relationship between tobacco and breast cancer incidence: A systematic review and meta-analysis of observational studies	2022	Superseded
	36230696	Oral Contraceptive Use and Breast Cancer Risk for BRCA1 and BRCA2 Mutation Carriers: Systematic Review and Meta-Analysis of Case-Control Studies	2022	Superseded
	http://dx.doi.org/10.5530/srp.2019.2.04	Oral contraceptive used more than 5 years is associated with increased risk of breast cancer: A meta-analysis of 28,776 South east Asian women	2019	Superseded
	https://biblio.ugent.be/publication/01GXRJCTPKXVP576ZP9QE2V9S4	Human papillomavirus prevalence and breast carcinogenesis: A systematic review and meta-analysis of published literature	2018	Outcome not of interest
	https://caod.oriprobe.com/articles/57274098/Risk_of_malignancy_in_patients_with_diabetes_treat.htm	Risk of malignancy in patients with diabetes treated with glargine： a meta analysis	2019	Not in English
	https://doi.org/10.1007/978-981-15-7130-5_41	A systematic review of risk factors and risk assessment models for breast cancer	2021	No systematic review/meta-analysis
	https://doi.org/10.1007/s00129-016-4004-0	Hormones and risk of breast and gynecological cancer: AΒ systematic review	2017	No systematic review/meta-analysis
	https://doi.org/10.1016/B978-1-63067-036-8.00026-3	Arachidonic acid and cancer risk	2015	No systematic review/meta-analysis
	https://doi.org/10.1016/j.gine.2021.100668	Risk of breast cancer in carriers of levonorgestrel IUD. A systematic review	2020	No systematic review/meta-analysis
	https://doi.org/10.1016/j.scispo.2018.09.012	Effects of exercise on circulating levels of sex hormones in overweight and obese postmenopausal women: A systematic review	2019	No systematic review/meta-analysis
	https://doi.org/10.1016/j.tifs.2020.04.006	The association between high oral intake of acrylamide and risk of breast cancer: An updated systematic review and meta-analysis	2020	Superseded
	https://doi.org/10.1063/1.4952555	Soy intake and breast cancer risk: A meta-analysis of epidemiological studies	2016	Superseded
	https://doi.org/10.1080/14773996.2017.1404263	A review of the impact of shift-work on occupational cancer: part 1β€“epidemiological research	2018	No systematic review/meta-analysis
	https://doi.org/10.1080/14773996.2017.1405575	A review of the impact of shift work on occupational cancer: Part 2β€“mechanistic and health and safety evidence	2018	No systematic review/meta-analysis
	https://doi.org/10.1093/jnci/91.6.529	Meta-analysis: Dietary fat intake, serum estrogen levels, and the risk of breast cancer	1999	Study-specific data not available
	https://doi.org/10.1158/1055-9965.EPI-17-0221	Night shift work increases the risks of multiple primary cancers in women: A systematic review and meta-analysis of 61 articles	2018	Retracted
	https://doi.org/10.1348/135910799168434	Adverse life-events and risk of breast cancer: A meta-analysis	1999	Study-specific data not available
	https://doi.org/10.15386/cjmed-924	Psychological stress and breast cancer incidence: A systematic review	2018	No systematic review/meta-analysis
	https://doi.org/10.1590/S0036-36342009000800008	Diet and breast cancer in Latin-America	2009	Not in English
	https://doi.org/10.17795/ijcp-5971	Metformin versus sulfonylurea in breast cancer risk of diabetic patients: A systematic review and meta-analysis	2016	Superseded
	https://doi.org/10.2174/157339407780618443	Physical activity and cancer prevention: Updating the evidence. The role of oxidative stress in carcinogenesis	2007	No systematic review/meta-analysis
	https://doi.org/10.22038/ijogi.2018.10716	Relationship between pregnancy-associated variables and breast cancer risk: A systematic review	2018	Not in English
	https://doi.org/10.31083/j.ceog4901009	Long term use of oral contraceptives comprising synthetic estrogens induces an excessive breast cancer risk in BRCA mutation carrier women: a meta-analysis	2022	Superseded
	https://doi.org/10.3781/j.issn.1000-7431.2017.33.204	Correlation of breast cancer and abnormal high-density lipoproteincholesterol level: A Meta-Analysis	2017	Not in English
	https://doi.org/10.4081/jphr.2019.1479	Reviews and meta-analysis care of acute conditions and chronic diseases in canada and the united states: Rapid systematic review and meta-analysis	2019	Superseded
	https://doi.org/10.5812/archcid.34806	Epstein-Barr virus infection and risk of breast cancer: An adaptive meta-analysis for case-control studies	2016	Superseded
	https://doi.org/10.5812/ijcm.10082	Antioxidant supplements and breast cancer: A systematic review and meta-analysis	2018	Meta-analysis of RCTs
	https://doi.org/10.5812/ijcm.5921	Body mass index and risk of breast cancer: A systematic review and meta-analysis in Iran	2017	Superseded
	https://doi.org/10.5958/0976-5506.2019.00541.2	Shift work and the risk of cancerβ€“a systematic review	2019	Study-specific data not available
	https://doi.org/10.7507/1672-2531.20150191	Relationship between birth number and breast cancer risk of chinese female: A meta-analysis	2015	Not in English
	https://doi.org/10.7507/1672-2531.201612054	Association between menstrual condition and risk of breast cancer: A meta-analysis	2017	Not in English
	https://www.mjphm.org.my/mjphm/index.php?option=com_content&view=article&id=706	Nutrition and breast cancer risk: Review of recent studies	2016	No systematic review/meta-analysis
	ISBN:978-162081725-4	Cigarette smoking and the risk of breast cancer-a systematic review and meta-analysis	2013	No systematic review/meta-analysis
	ISBN:978-162081725-4	Tobacco smoke and breast cancer risk: Rapid evolution of evidence and understanding in the early 21st century	2013	Letter/editorial/commentary/reply/book chapter
[truncated: 8 more rows]

## Sheet: Table S2
	Table S2: Evidence grading of the 781 meta-analyses investigating the associations between non-genetic exposures and breast cancer risk or mortality.
[truncated: 784 more rows]

[truncated: 2 more sheets: Table S3, Table S4]
